# Supplementary material for: Functional genomic profiling of O-GlcNAc reveals its context-specific interplay with RNA polymerase II
Source: Genome Biol. 2025 Mar 24;26:69. doi: 10.1186/s13059-025-03537-2 (PMC11931877; doi:10.1186/s13059-025-03537-2)
Supplement: Supplementary file 2 — Additional file 2: Table S1. References O-GlcNAc modification of proteins with high binding overlap with O-GlcNAc. [file 13059_2025_3537_MOESM2_ESM.xlsx]

## Sheet: Sheet1
Supplemental Table 1
References evidence for O-GlcNAc modification of DNA binding proteins with binding overlap with O-GlcNAc CUT&RUN in ES cells
Protein	% overlap O-GlcNAc	O-GlcNAc modified	Reference (DOI)
Nanog	85.4685	Not O-GlcNAcylated	10.1016/j.stem.2012.03.001
Foxh1	82.6004	No evidence
Pou5f1 (Oct4)	82.4092	O-GlcNAcylated	10.1016/j.stem.2012.03.001
Pou2f1 (Oct1)	80.8795	O-GlcNAcylated	10.1096/fj.12-220897
Smc1a	77.8203	No evidence
Nrf1	76.673	O-GlcNAcylated	10.1016/j.febslet.2015.07.030
Kmt2d (Mll2)	76.0994	No evidence
Dr1	74.9522	No evidence
Kmt2b (Mll4)	73.6138	No evidence
RNA polii	71.8929	O-GlcNAcylated	10.1016/s0021-9258(18)82216-5
Klf4	71.1281	O-GlcNAcylated	10.1016/j.stem.2012.03.001
Pml	68.26	No evidence
Sox2	68.0688	O-GlcNAcylated	10.1073/pnas.1019289108
Tbp	68.0688	O-GlcNAcylated	10.1016/j.molcel.2019.11.022
Ints3	65.0096	No evidence
Setd1a	64.2447	No evidence
Zfp281	63.8623	O-GlcNAcylated	10.1073/pnas.1019289108
Smarca4	63.6711	No evidence
Ddx21	62.3327	No evidence
Kdm1a (Lsd1)	61.1855	No evidence
Trim28	59.0822	Not O-GlcNAcylated	10.1073/pnas.1912074117
Med1	58.1262	No evidence
Sin3a	56.7878	O-GlcNAcylated	10.1073/pnas.1019289108
Med24	56.5966	No evidence
Taf12	56.4053	No evidence
Btaf1	50.2868	No evidence
Brd4	49.522	O-GlcNAcylated	10.1016/j.jbc.2023.105235
Med12	48.7572	No evidence
Ep300	48.1836	No evidence
Tdg	47.8011	No evidence
Med26	47.2275	No evidence
Yy1	47.2275	O-GlcNAcylated	10.1074/jbc.M300789200
Nelfa	44.9331	No evidence
Kdm5c	44.1683	No evidence
Zfp217	43.9771	No evidence
Nelfe	41.8738	No evidence
Nfya	40.3442	No evidence
Gtf2b	39.3881	No evidence
Smad3	39.3881	O-GlcNAcylated	10.3389/fimmu.2024.1387197
Hcfc1	39.0057	O-GlcNAcylated	10.1073/pnas.1019289108
Prdm15	39.0057	No evidence
Hexim1	37.0937	No evidence
Pbx1	36.3289	No evidence
Tcf3	35.9465	No evidence
Chd8	35.7553	No evidence
Dpy30	35.5641	No evidence
Cdk9	34.9904	No evidence
Rad23b	34.0344	No evidence
L3mbtl2	33.0784	No evidence
Kdm2b (Fbxl10)	33.0784	No evidence
Supt5	32.8872	No evidence
Ino80	32.1224	No evidence
Creddp	32.1224	No evidence
Taf2	31.1663	No evidence
Zbtb11	29.8279	No evidence
Bap1	29.2543	No evidence
Nfyc	28.8719	No evidence
Tet2	28.4895	O-GlcNAcylated	10.26508/lsa.202101228
Foxk2	28.1071	Not O-GlcNAcylated	10.1101/2024.03.01.582838
Brca2	27.9159	No evidence
Rad21	26.9598	No evidence
Utp6	26.7686	No evidence
Nfyb	26.7686	No evidence
Fam60a	26.3862	No evidence
RPB6	26.0038	No evidence
Zic3	25.8126	No evidence
Myc	25.8126	O-GlcNAcylated	10.1074/jbc.270.32.18961
Aff3	25.0478	No evidence
Epop	25.0478	No evidence
Men1	24.6654	No evidence
Stag2	24.283	No evidence
Pknox1	24.0918	No evidence
Nipbl	23.9006	No evidence
Arid2	23.9006	No evidence
Smad2	22.9446	No evidence
Cdk8	22.9446	No evidence
Chd2	22.9446	No evidence
Stag1	22.7533	No evidence
Ncapd3	22.3709	No evidence
Kat8	22.3709	No evidence
RAF1	21.7973	O-GlcNAcylated	10.1016/j.bbadis.2019.165556
Tet1	21.7973	O-GlcNAcylated	10.1073/pnas.1019289108
Zc3h4	21.6061	No evidence
Brd2	21.4149	No evidence
Mtf2	21.2237	No evidence
Banp	21.0325	No evidence
Ythdc1	20.8413	O-GlcNAcylated	10.1016/j.fmre.2023.04.017
Ctcf	20.6501	O-GlcNAcylated	10.1038/s41467-024-47048-3
Ing5	20.4589	No evidence
Wiz	20.4589	No evidence
Mcrs1	20.2677	No evidence
Tbx3	20.2677	No evidence
Arid1a	20.0765	No evidence
