# Supplementary material for: Functional genomic profiling of O-GlcNAc reveals its context-specific interplay with RNA polymerase II
Source: Genome Biol. 2025 Mar 24;26:69. doi: 10.1186/s13059-025-03537-2 (PMC11931877; doi:10.1186/s13059-025-03537-2)
Supplement: Supplementary file 3 — Additional file 3: Table S2. Detailed ontologies of Fig. 2D. [file 13059_2025_3537_MOESM3_ESM.xlsx]

## Sheet: TableS2-test
Cluster	ID	Description	GeneRatio	BgRatio	pvalue	p.adjust	qvalue	geneID	Count
down	GO:0004386	helicase activity	20/779	150/28407	5.82343e-09	2.85303e-06	2.24602e-06	Blm/Ttf2/Recql/Ddx4/Ddx19b/Ddx54/Dicer1/Rad50/Ddx43/Mre11a/G3bp1/Hltf/Ddx10/Helb/Mcm4/Dhx40/Helz2/Zranb3/Ercc6l2/Mov10l1	20
down	GO:0140098	catalytic activity, acting on RNA	33/779	380/28407	6.91643e-09	2.85303e-06	2.24602e-06	Piwil2/Lars1/Cars1/Ddx4/Ddx19b/Ddx54/Tars3/Trub1/Dicer1/Farsb/Fto/Nudt12/Ddx43/Aars1/G3bp1/Ddx10/Rpp40/Dis3l2/Trnt1/Dis3/Nars1/Elac2/Dhx40/Eri1/Yars1/Iars1/Tsnax/Polrmt/Mars1/Helz2/Pars2/Mov10l1/Gatb	33
down	GO:0004812	aminoacyl-tRNA ligase activity	10/779	41/28407	1.17929e-07	2.43228e-05	1.91479e-05	Lars1/Cars1/Tars3/Farsb/Aars1/Nars1/Yars1/Iars1/Mars1/Pars2	10
down	GO:0016875	ligase activity, forming carbon-oxygen bonds	10/779	41/28407	1.17929e-07	2.43228e-05	1.91479e-05	Lars1/Cars1/Tars3/Farsb/Aars1/Nars1/Yars1/Iars1/Mars1/Pars2	10
down	GO:0004519	endonuclease activity	16/779	119/28407	1.70611e-07	2.50814e-05	1.97451e-05	Piwil2/Setmar/Pms2/Dicer1/Rad50/Nudt12/Mre11a/G3bp1/Rpp40/Dis3/Dclre1c/Elac2/Tsnax/N4bp2/Exo1/Zranb3	16
down	GO:0004518	nuclease activity	21/779	201/28407	1.8241e-07	2.50814e-05	1.97451e-05	Piwil2/Setmar/Pms2/Aen/Dicer1/Rad50/Nudt12/Mre11a/G3bp1/Rpp40/Dis3l2/Dis3/Dclre1c/Elac2/Eri1/Tsnax/Polrmt/Helz2/N4bp2/Exo1/Zranb3	21
down	GO:0008017	microtubule binding	24/779	269/28407	4.77277e-07	5.62505e-05	4.42827e-05	Hook1/Fam83d/Kif21b/Gas2l3/Tiam1/Vash2/Ckap5/Vps41/Gli1/Map4k4/Kif26a/Krit1/Dlgap5/Cgn/Nusap1/Tubgcp2/Cetn3/Dclk2/Kif7/Ska2/Drg1/Kif18a/Kif20b/Katnb1	24
down	GO:0140101	catalytic activity, acting on a tRNA	16/779	130/28407	5.82612e-07	6.00819e-05	4.72989e-05	Lars1/Cars1/Tars3/Trub1/Farsb/Fto/Aars1/Rpp40/Trnt1/Nars1/Elac2/Yars1/Iars1/Mars1/Pars2/Gatb	16
down	GO:0003697	single-stranded DNA binding	15/779	124/28407	1.6292e-06	0.000149343	0.000117569	Blm/Fam111a/Pcbp3/Recql/Mcm10/Setmar/Pms2/Smc2/Rad50/Swsap1/Rpa2/Mcm4/Tsnax/Rad18/Zranb3	15
down	GO:0003735	structural constituent of ribosome	18/779	178/28407	2.17372e-06	0.000179332	0.000141177	Rps15a/Mrps17/Rps12/Rps27a/Rpl7/Rpl22/Imp3/Rpl27a/Rpl13/Rps19/Rpl26/Rplp1/Mrpl54/Rps24/Mrpl11/Rpl30/Mrpl34/Rpl9-ps6	18
down	GO:0016874	ligase activity	17/779	163/28407	2.71312e-06	0.000203484	0.000160191	Lars1/Cars1/Tars3/Acsl1/Farsb/Atp5pb/Mthfd1l/Aars1/Acsbg3/Nars1/Yars1/Iars1/Mars1/Glul/Pars2/Ctps1/Gatb	17
down	GO:0016887	ATP hydrolysis activity	23/779	283/28407	4.03947e-06	0.000277713	0.000218627	Hsp90b1/Smc1a/Kif21b/Ddx4/Atf7ip/Atp1a3/Pms2/Smc2/Hspa14/Afg3l2/Rad50/Atp5pb/Hspa9/Myo9b/Swsap1/Ola1/Atad1/Atad3a/Kif7/Trip13/Kif18a/Kif20b/Abcb8	23
down	GO:0019903	protein phosphatase binding	18/779	191/28407	5.90947e-06	0.000375024	0.000295234	Akap11/Hsp90b1/Kat2a/Vim/Hmgcr/Fer/Dab2ip/Ppp1r9a/Vcan/Adissp/Igbp1/Jak3/Rpa2/Ptpn1/Stat3/Mapk8/Gna12/Nek2	18
down	GO:0005543	phospholipid binding	32/779	492/28407	7.12913e-06	0.000420109	0.000330727	Marcks/Cpne3/Syt14/Tiam1/Gltp/Gbf1/Amer1/Dab2ip/Exoc1/Pacsin2/Nr5a2/Krit1/Ogt/Wipi1/Zcchc2/Sh3pxd2b/Pla2g4e/Snx19/Actn2/Phlda2/Tom1l1/Clint1/Gga1/Rps6kc1/Vamp2/Unc13b/Pigu/Zcchc14/Tom1l2/Snx10/Osbp/Esyt1	32
down	GO:0030695	GTPase regulator activity	29/779	429/28407	9.20816e-06	0.000472211	0.000371744	Lars1/Arhgap19/Hmgcr/Chml/Tiam1/Plekhg1/Dab2ip/Garnl3/Arrb1/Krit1/Arhgap23/Tbc1d16/Arhgef10/Myo9b/Rasa3/Arhgef17/Arhgef11/Dis3/Arhgap28/Syde1/Agfg2/Ralgps2/Kndc1/Ric8b/Rgp1/C9orf72/Acap1/Arhgef10l/Arfgef3	29
down	GO:0060589	nucleoside-triphosphatase regulator activity	29/779	429/28407	9.20816e-06	0.000472211	0.000371744	Lars1/Arhgap19/Hmgcr/Chml/Tiam1/Plekhg1/Dab2ip/Garnl3/Arrb1/Krit1/Arhgap23/Tbc1d16/Arhgef10/Myo9b/Rasa3/Arhgef17/Arhgef11/Dis3/Arhgap28/Syde1/Agfg2/Ralgps2/Kndc1/Ric8b/Rgp1/C9orf72/Acap1/Arhgef10l/Arfgef3	29
down	GO:0140097	catalytic activity, acting on DNA	20/779	237/28407	9.73042e-06	0.000472211	0.000371744	Blm/Top2a/Ttf2/Recql/Setmar/Pms2/Aen/Dicer1/Fto/Rad50/Mre11a/G3bp1/Hltf/Helb/Dclre1c/Mcm4/N4bp2/Exo1/Zranb3/Ercc6l2	20
down	GO:0015631	tubulin binding	27/779	387/28407	1.05733e-05	0.00047356	0.000372806	Hook1/Fam83d/Kif21b/Gas2l3/Tiam1/Vash2/Hsph1/Ckap5/Vps41/Gli1/Map4k4/Kif26a/Krit1/Dlgap5/Cgn/Nusap1/Tubgcp2/Cetn3/Dclk2/Kif7/Ska2/Drg1/Bccip/Kif18a/Kif20b/B4galt1/Katnb1	27
down	GO:0004520	DNA endonuclease activity	8/779	40/28407	1.09062e-05	0.00047356	0.000372806	Setmar/Dicer1/Rad50/Mre11a/Dclre1c/N4bp2/Exo1/Zranb3	8
down	GO:0019902	phosphatase binding	20/779	243/28407	1.40553e-05	0.000579782	0.000456428	Akap11/Hsp90b1/Kat2a/Vim/Hmgcr/Fer/Dab2ip/Ppp1r9a/Vcan/Adissp/Igbp1/Jak3/Rpa2/Ptpn1/Ncam1/Stat3/Mapk8/Gna12/Cry1/Nek2	20
down	GO:0004674	protein serine/threonine kinase activity	29/779	441/28407	1.54522e-05	0.000607052	0.000477896	Rps6ka2/Grk6/Tgfbr1/Mapk7/Nek7/Cpne3/Alpk3/Bckdk/Eif2ak4/Map4k4/Nuak2/Grk3/Sgk1/Dcaf1/Trp53rka/Nek9/Cdk11b/Mast3/Rps6ka5/Atr/Rps6kc1/Dclk2/Mapk8/Chuk/Uhmk1/Rps6kl1/Cdk12/Camkv/Nek2	29
down	GO:0008094	ATP-dependent activity, acting on DNA	13/779	115/28407	1.67725e-05	0.000628969	0.00049515	Blm/Top2a/Ttf2/Recql/Pms2/Rad50/Mre11a/G3bp1/Hltf/Helb/Mcm4/Zranb3/Ercc6l2	13
down	GO:0035091	phosphatidylinositol binding	22/779	294/28407	2.36671e-05	0.00084893	0.000668312	Gbf1/Amer1/Dab2ip/Exoc1/Krit1/Ogt/Wipi1/Zcchc2/Sh3pxd2b/Pla2g4e/Snx19/Actn2/Phlda2/Tom1l1/Gga1/Rps6kc1/Pigu/Zcchc14/Tom1l2/Snx10/Osbp/Esyt1	22
down	GO:0004536	DNA nuclease activity	9/779	61/28407	4.05505e-05	0.00139392	0.00109735	Setmar/Aen/Dicer1/Rad50/Mre11a/Dclre1c/N4bp2/Exo1/Zranb3	9
down	GO:0016646	oxidoreductase activity, acting on the CH-NH group of donors, NAD or NADP as acceptor	5/779	16/28407	5.20028e-05	0.00171609	0.00135098	Qdpr/Pycr1/Mthfd2/Mthfd1l/Pycr2	5
down	GO:0030674	protein-macromolecule adaptor activity	28/779	452/28407	6.16944e-05	0.00195761	0.00154111	Grb10/Ddx4/Fzr1/Gas2l3/Arrdc4/Dab2ip/Ank3/Arrb1/Wipi1/Rad50/Dcaf1/Ice1/Actn3/G3bp1/Spsb1/Aim2/Napa/Tial1/Actn2/Frs2/Stat3/Vamp2/Ap2a1/Wdr77/Glyr1/Fbxo3/Wdr59/Trim6	28
down	GO:0043021	ribonucleoprotein complex binding	16/779	195/28407	0.000102624	0.00313574	0.00246858	Piwil2/Ncln/Ezh2/Rbm39/Ckap5/Guf1/Eif5a2/Letm1/G3bp1/Eef2/Eri1/Tmem147/Serbp1/Eral1/Rplp1/Uhmk1	16
down	GO:0019207	kinase regulator activity	19/779	266/28407	0.000153219	0.00442347	0.00348233	Akap11/Ccne1/Mob1a/Malt1/Dab2ip/Trib3/Acsl1/Vegfa/Gprc5b/Tcl1/Dele1/Cdkn1c/Nek9/Spry4/Ccni/Tom1l1/Rplp1/Bccip/Cks2	19
down	GO:0030527	structural constituent of chromatin	8/779	57/28407	0.000155492	0.00442347	0.00348233	H2bc14/H2bc9/H1f0/H2bc27/H2bc1/H4c14/H1f4/H4c16	8
down	GO:0004527	exonuclease activity	9/779	74/28407	0.000188336	0.00517923	0.0040773	Aen/Rad50/Mre11a/Dis3l2/Dis3/Dclre1c/Eri1/Polrmt/Exo1	9
down	GO:0000014	single-stranded DNA endodeoxyribonuclease activity	4/779	12/28407	0.000233003	0.00620089	0.00488159	Setmar/Rad50/Mre11a/Dclre1c	4
down	GO:0061630	ubiquitin protein ligase activity	22/779	345/28407	0.000245192	0.00632136	0.00497643	Med1/Rnf6/Traip/Marchf5/Trim23/Med24/Wdr24/Rmnd5a/Neurl4/Hltf/Uhrf2/Smurf1/Rad18/Trim59/G2e3/Mex3c/Ubr3/Nsmce1/Ubr5/Siah1b/Cblb/Trim6	22
down	GO:0016922	nuclear receptor binding	13/779	156/28407	0.000383937	0.00959388	0.00755269	Med1/Rnf6/Ddx54/Med24/Arrb1/Wipi1/Brd8/Dcaf1/Lrif1/Stat3/Nr1h2/Asxl1/Cry1	13
down	GO:0004842	ubiquitin-protein transferase activity	25/779	431/28407	0.000403974	0.00959388	0.00755269	Med1/Rnf6/Ube2c/Traip/Marchf5/Malt1/Trim23/Med24/Wdr24/Rmnd5a/Neurl4/Hltf/Uhrf2/Smurf1/Rad18/Trim59/G2e3/Mex3c/Ubr3/Nsmce1/Klhl20/Ubr5/Siah1b/Cblb/Trim6	25
down	GO:0043022	ribosome binding	11/779	118/28407	0.000411256	0.00959388	0.00755269	Piwil2/Ncln/Guf1/Eif5a2/Letm1/G3bp1/Eef2/Eri1/Tmem147/Serbp1/Eral1	11
down	GO:0019787	ubiquitin-like protein transferase activity	26/779	457/28407	0.000418642	0.00959388	0.00755269	Med1/Rnf6/Ube2c/Traip/Marchf5/Malt1/Trim23/Med24/Wdr24/Rmnd5a/Neurl4/Hdac4/Hltf/Uhrf2/Smurf1/Rad18/Trim59/G2e3/Mex3c/Ubr3/Nsmce1/Klhl20/Ubr5/Siah1b/Cblb/Trim6	26
down	GO:0061659	ubiquitin-like protein ligase activity	22/779	362/28407	0.000473323	0.0105538	0.00830839	Med1/Rnf6/Traip/Marchf5/Trim23/Med24/Wdr24/Rmnd5a/Neurl4/Hltf/Uhrf2/Smurf1/Rad18/Trim59/G2e3/Mex3c/Ubr3/Nsmce1/Ubr5/Siah1b/Cblb/Trim6	22
down	GO:0051721	protein phosphatase 2A binding	6/779	38/28407	0.000544505	0.0115632	0.00910303	Vim/Hmgcr/Dab2ip/Igbp1/Ptpn1/Gna12	6
down	GO:0004540	RNA nuclease activity	11/779	122/28407	0.000546625	0.0115632	0.00910303	Piwil2/Dicer1/Nudt12/Rpp40/Dis3l2/Dis3/Elac2/Eri1/Tsnax/Polrmt/Helz2	11
down	GO:0016796	exonuclease activity, active with either ribo- or deoxyribonucleic acids and producing 5'-phosphomonoesters	7/779	53/28407	0.000584188	0.011755	0.00925401	Mre11a/Dis3l2/Dis3/Dclre1c/Eri1/Polrmt/Exo1	7
down	GO:0030374	nuclear receptor coactivator activity	7/779	53/28407	0.000584188	0.011755	0.00925401	Med1/Brd8/Calcoco1/Actn2/Helz2/Wdr77/Ccar1	7
down	GO:0045182	translation regulator activity	12/779	144/28407	0.000635586	0.0124847	0.00982848	Paip2b/Ireb2/Eef1g/Eif1ad7/Eif5a2/Eif1ad8/Eif4b/Eif1ad3/Shmt2/Eef2/Gtpbp1/Serbp1	12
down	GO:0019887	protein kinase regulator activity	16/779	230/28407	0.000658368	0.0125059	0.00984515	Ccne1/Mob1a/Dab2ip/Trib3/Acsl1/Vegfa/Gprc5b/Tcl1/Dele1/Cdkn1c/Nek9/Spry4/Ccni/Tom1l1/Rplp1/Cks2	16
down	GO:0019209	kinase activator activity	12/779	145/28407	0.000676017	0.0125059	0.00984515	Mob1a/Malt1/Dab2ip/Acsl1/Vegfa/Gprc5b/Tcl1/Dele1/Nek9/Tom1l1/Rplp1/Cks2	12
down	GO:0051082	unfolded protein binding	9/779	88/28407	0.000693394	0.0125059	0.00984515	Hsp90b1/Dnajb11/Pfdn6/Ccdc115/Hspa9/Shq1/Aip/Canx/Srsf10	9
down	GO:0016755	aminoacyltransferase activity	26/779	473/28407	0.000697299	0.0125059	0.00984515	Med1/Rnf6/Ube2c/Traip/Marchf5/Malt1/Trim23/Med24/Wdr24/Rmnd5a/Neurl4/Hdac4/Hltf/Uhrf2/Smurf1/Rad18/Trim59/G2e3/Mex3c/Ubr3/Nsmce1/Klhl20/Ubr5/Siah1b/Cblb/Trim6	26
down	GO:0015179	L-amino acid transmembrane transporter activity	8/779	71/28407	0.000715478	0.0125589	0.0098869	Slc1a5/Slc7a5/Slc47a1/Slc6a9/Slc7a1/Slc1a4/Ctns/Slc43a2	8
down	GO:0003678	DNA helicase activity	7/779	55/28407	0.000733585	0.0126085	0.00992592	Blm/Recql/Rad50/Mre11a/G3bp1/Helb/Mcm4	7
down	GO:0016747	acyltransferase activity, transferring groups other than amino-acyl groups	16/779	233/28407	0.000756584	0.0127384	0.0100282	Oga/Kat2a/Nmt2/Med24/Nmt1/Ogt/Zdhhc6/Pla2g4e/Elovl5/Zdhhc13/Lclat1/Glul/Msl3/Esco2/Zdhhc21/Sirt6	16
down	GO:0003724	RNA helicase activity	8/779	72/28407	0.000785881	0.012967	0.0102082	Ddx4/Ddx19b/Ddx54/Ddx43/G3bp1/Ddx10/Dhx40/Mov10l1	8
down	GO:0090079	translation regulator activity, nucleic acid binding	10/779	109/28407	0.000842548	0.0136295	0.0107297	Paip2b/Eef1g/Eif1ad7/Eif5a2/Eif1ad8/Eif4b/Eif1ad3/Shmt2/Eef2/Gtpbp1	10
down	GO:0005200	structural constituent of cytoskeleton	8/779	73/28407	0.000861743	0.0136719	0.0107631	Lmnb2/Tuba3a/Vim/Odf2/Ank3/Plec/Tubb3/Tpm2	8
down	GO:0000287	magnesium ion binding	15/779	214/28407	0.000887205	0.0138103	0.010872	Top2a/Rps6ka2/Pdxp/Mthfd2/Nuak2/Farsb/Nudt12/Mast3/Dis3l2/Rps6ka5/Prps1/Glul/Pgp/Dck/Psph	15
down	GO:0008186	ATP-dependent activity, acting on RNA	8/779	74/28407	0.000943368	0.0144126	0.0113462	Ddx4/Ddx19b/Ddx54/Ddx43/G3bp1/Ddx10/Dhx40/Mov10l1	8
down	GO:0061629	RNA polymerase II-specific DNA-binding transcription factor binding	22/779	382/28407	0.000961688	0.0144253	0.0113562	Med1/Rnf6/Ifrd1/Ddx54/H2bc9/Sin3a/Med24/Arrb1/Atf4/Wipi1/Brd8/Hdac4/Dcaf1/Uhrf2/Aip/Lrif1/Mad2l2/Stat3/Nr1h2/Asxl1/Sp1/Cry1	22
down	GO:0003746	translation elongation factor activity	4/779	17/28407	0.00100428	0.0147952	0.0116474	Eef1g/Eif5a2/Eef2/Gtpbp1	4
down	GO:0016645	oxidoreductase activity, acting on the CH-NH group of donors	5/779	29/28407	0.00105239	0.015232	0.0119912	Qdpr/Pycr1/Mthfd2/Mthfd1l/Pycr2	5
down	GO:0140993	histone modifying activity	14/779	196/28407	0.00108469	0.0153756	0.0121043	Oga/Kat2a/Ezh2/Setmar/Med24/Hdac4/Dcaf1/Kdm4a/Rps6ka5/Setd1b/Msl3/Prmt8/Kdm4b/Sirt6	14
down	GO:0003729	mRNA binding	22/779	386/28407	0.00109959	0.0153756	0.0121043	Pcbp3/Piwil2/Ireb2/Pcbp4/Dazap1/Rpl7/G3bp1/Shmt2/Nova2/Tial1/Cstf2t/Rpl26/Cdc40/Esrp1/Lsm14a/Serbp1/Khsrp/Luc7l2/Nova1/Hnrnpa0/Rpl30/Taf15	22
down	GO:0051015	actin filament binding	15/779	219/28407	0.00112017	0.0154024	0.0121254	Fmnl3/Marcks/Gas2l3/Dmtn/Myo1f/Myh14/Ppp1r9a/Actn3/Myo9b/Eef2/Flnc/Actn2/Plec/Flna/Tpm2	15
down	GO:0000049	tRNA binding	8/779	77/28407	0.00122598	0.0165809	0.0130532	Cars1/Eif2ak4/Aars1/Trnt1/Yars1/Iars1/Mars1/Yrdc	8
down	GO:0030295	protein kinase activator activity	11/779	135/28407	0.00126697	0.0168588	0.013272	Mob1a/Dab2ip/Acsl1/Vegfa/Gprc5b/Tcl1/Dele1/Nek9/Tom1l1/Rplp1/Cks2	11
down	GO:0031490	chromatin DNA binding	10/779	116/28407	0.0013594	0.0178017	0.0140142	Med1/Ezh2/H1f0/Ogt/Notch1/H1f4/Stat3/Nr1h2/Per1/Sirt6	10
down	GO:0003779	actin binding	24/779	448/28407	0.00155179	0.0200035	0.0157476	Hook1/Fmnl3/Marcks/Gas2l3/Diaph3/Dmtn/Vash2/Myo1f/Myh14/Ppp1r9a/Actn3/Myo9b/Hpca/Eef2/Flnc/Actn2/Plec/Inf2/Flna/Nos3/Klhl20/Kif18a/Tpm2/Epb41l1	24
down	GO:0016410	N-acyltransferase activity	9/779	100/28407	0.00172793	0.0219314	0.0172653	Oga/Kat2a/Nmt2/Med24/Nmt1/Ogt/Pla2g4e/Msl3/Esco2	9
down	GO:0031434	mitogen-activated protein kinase kinase binding	4/779	20/28407	0.00191512	0.0236415	0.0186115	Dab2ip/Trib3/Arrb1/Igbp1	4
down	GO:0008408	3'-5' exonuclease activity	6/779	48/28407	0.00191997	0.0236415	0.0186115	Rad50/Mre11a/Dis3l2/Dis3/Eri1/Polrmt	6
down	GO:0015173	aromatic amino acid transmembrane transporter activity	3/779	10/28407	0.0021341	0.0251518	0.0198006	Slc7a5/Slc7a1/Slc43a2	3
down	GO:0016742	hydroxymethyl-, formyl- and related transferase activity	3/779	10/28407	0.0021341	0.0251518	0.0198006	Gcsh/Shmt2/Amt	3
down	GO:1990814	DNA/DNA annealing activity	3/779	10/28407	0.0021341	0.0251518	0.0198006	Blm/Recql/Zranb3	3
down	GO:0005096	GTPase activator activity	15/779	238/28407	0.00252787	0.0293732	0.0231238	Lars1/Arhgap19/Chml/Dab2ip/Garnl3/Arrb1/Arhgap23/Tbc1d16/Myo9b/Rasa3/Arhgap28/Syde1/Agfg2/Acap1/Arhgef10l	15
down	GO:0003712	transcription coregulator activity	25/779	497/28407	0.00290714	0.033311	0.0262238	Med1/Kat2a/Ddx54/Ezh2/Atf7ip/Sin3a/Med24/Trib3/Arrb1/Brd8/N4bp2l2/Hdac4/Zbtb32/Nupr1/Calcoco1/Notch1/Aip/Actn2/Bcl9/Helz2/Wdr77/Ccar1/Asxl1/Taf15/Sirt6	25
down	GO:0030170	pyridoxal phosphate binding	6/779	53/28407	0.00320071	0.0361724	0.0284764	Psat1/Pnpo/Oat/Gpt2/Shmt2/Gad1	6
down	GO:0008135	translation factor activity, RNA binding	8/779	90/28407	0.00331376	0.0364513	0.028696	Eef1g/Eif1ad7/Eif5a2/Eif1ad8/Eif4b/Eif1ad3/Eef2/Gtpbp1	8
down	GO:0015171	amino acid transmembrane transporter activity	8/779	90/28407	0.00331376	0.0364513	0.028696	Slc1a5/Slc7a5/Slc47a1/Slc6a9/Slc7a1/Slc1a4/Ctns/Slc43a2	8
down	GO:1901981	phosphatidylinositol phosphate binding	13/779	199/28407	0.00351045	0.037702	0.0296806	Gbf1/Amer1/Dab2ip/Exoc1/Krit1/Ogt/Wipi1/Sh3pxd2b/Pla2g4e/Actn2/Phlda2/Snx10/Osbp	13
down	GO:0070279	vitamin B6 binding	6/779	54/28407	0.00351886	0.037702	0.0296806	Psat1/Pnpo/Oat/Gpt2/Shmt2/Gad1	6
down	GO:0016893	endonuclease activity, active with either ribo- or deoxyribonucleic acids and producing 5'-phosphomonoesters	5/779	38/28407	0.00363176	0.0384128	0.0302401	Dicer1/Nudt12/Rpp40/Elac2/Exo1	5
down	GO:0005085	guanyl-nucleotide exchange factor activity	13/779	201/28407	0.00382095	0.0393139	0.0309495	Tiam1/Plekhg1/Arhgef10/Arhgef17/Arhgef11/Dis3/Ralgps2/Kndc1/Ric8b/Rgp1/C9orf72/Arhgef10l/Arfgef3	13
down	GO:0004529	DNA exonuclease activity	4/779	24/28407	0.00385095	0.0393139	0.0309495	Aen/Mre11a/Dclre1c/Exo1	4
down	GO:1901682	sulfur compound transmembrane transporter activity	6/779	55/28407	0.00385991	0.0393139	0.0309495	Slc47a1/Slc26a2/Abcc2/Slc19a2/Ctns/Slc43a2	6
down	GO:0015101	organic cation transmembrane transporter activity	5/779	39/28407	0.00407338	0.0409821	0.0322628	Slc29a4/Slc47a1/Slc25a17/Slc25a42/Slc19a2	5
down	GO:0019843	rRNA binding	7/779	75/28407	0.00448433	0.0440617	0.0346871	Mrps17/Rpl7/Imp3/Eef2/Eri1/Eral1/Mrpl11	7
down	GO:0008483	transaminase activity	4/779	25/28407	0.00448628	0.0440617	0.0346871	Psat1/Oat/Gpt2/Amt	4
down	GO:0002161	aminoacyl-tRNA editing activity	3/779	13/28407	0.00478331	0.0458864	0.0361236	Lars1/Aars1/Iars1	3
down	GO:1901474	azole transmembrane transporter activity	3/779	13/28407	0.00478331	0.0458864	0.0361236	Slc47a1/Slc7a1/Slc19a2	3
down	GO:0019706	protein-cysteine S-palmitoyltransferase activity	4/779	26/28407	0.00518853	0.0480959	0.0378631	Zdhhc6/Zdhhc13/Glul/Zdhhc21	4
down	GO:0019707	protein-cysteine S-acyltransferase activity	4/779	26/28407	0.00518853	0.0480959	0.0378631	Zdhhc6/Zdhhc13/Glul/Zdhhc21	4
down	GO:0050780	dopamine receptor binding	4/779	26/28407	0.00518853	0.0480959	0.0378631	Atp1a3/Grk3/Vps35/Gna12	4
down	GO:0019001	guanyl nucleotide binding	20/779	387/28407	0.00543814	0.0493018	0.0388124	Tuba3a/Pck2/Trim23/Guf1/Rabl3/Eef2/Arl13b/Ola1/Ehd4/Eftud2/H1f4/Prps1/Gtpbp1/Eral1/Gna11/Tubb3/Septin10/Drg1/Gna12/Septin9	20
down	GO:0032561	guanyl ribonucleotide binding	20/779	387/28407	0.00543814	0.0493018	0.0388124	Tuba3a/Pck2/Trim23/Guf1/Rabl3/Eef2/Arl13b/Ola1/Ehd4/Eftud2/H1f4/Prps1/Gtpbp1/Eral1/Gna11/Tubb3/Septin10/Drg1/Gna12/Septin9	20
up	GO:0030165	PDZ domain binding	16/545	121/28407	1.51713e-09	1.17578e-06	9.47009e-07	Adgrl2/Lrp2/Cntnap2/Phaf1/Gng12/Gja1/Dlgap3/Cadm1/Llgl2/Cask/Mpp2/Nherf1/Nsf/Gipc1/Ccdc88c/Kcnj4	16
up	GO:0016829	lyase activity	19/545	195/28407	8.27573e-09	3.20684e-06	2.5829e-06	Sgpl1/Urod/Kyat3/Hmga2/Eno3/Alad/Tkfc/Umps/Hmgcl/Ddt/Car2/Pdxdc1/Echdc2/Uros/Ogg1/Hmga1/Hmga1b/Ggcx/Cenpv	19
up	GO:0035091	phosphatidylinositol binding	21/545	294/28407	3.02255e-07	7.55252e-05	6.08305e-05	Itpr1/Dab2/Zfyve16/Gsn/Snx17/Plekhf2/Snx7/Wdr45/Alox15/Sgk3/Tecpr1/Snx3/Bcas3/Hip1/Syt7/Plekha8/Ap2a2/Wdfy1/Mreg/Wipi2/Esyt3	21
up	GO:0005543	phospholipid binding	28/545	492/28407	3.89808e-07	7.55252e-05	6.08305e-05	Itpr1/Gabarapl2/Dab2/Zfyve16/Gsn/Dab1/Snx17/Plekhf2/Snx7/Wdr45/Alox15/Sgk3/Tecpr1/Snx3/Bcas3/Uqcc3/Hip1/Syt7/Plekha8/Ap2a2/Wdfy1/Mreg/Baiap3/Nup62cl/Wipi2/Bin2/Esyt3/Mfge8	28
up	GO:0003779	actin binding	23/545	448/28407	2.22319e-05	0.00284222	0.00228922	Cald1/Pls3/Ablim1/Myo5b/Gsn/Jmy/Flnb/Diaph1/Pls1/Shroom4/Sptb/Egfr/Hip1/Myo19/Gipc1/Ipp/Lcp1/Plekhg3/Cdk5r2/Crocc/Pknox2/Arpc2/Rai14	23
up	GO:0016627	oxidoreductase activity, acting on the CH-CH group of donors	8/545	62/28407	2.37334e-05	0.00284222	0.00228922	Acox3/Acad11/Acad12/Ptgr1/Acad10/Crat/Acadsb/Decr2	8
up	GO:0045159	myosin II binding	4/545	10/28407	2.56717e-05	0.00284222	0.00228922	Gsn/Shroom4/Llgl2/Nherf1	4
up	GO:0003712	transcription coregulator activity	24/545	497/28407	3.95899e-05	0.00383527	0.00308905	Med22/Irf2bp2/Smarca2/Hmga2/Jmy/Eid1/Ncoa3/Taf12/Wtip/Ncoa2/Prmt2/Basp1/Maged1/Nrip1/Med12l/Ss18/Hmga1/Hmga1b/Pml/Prdm16/Sap30/Bcl9l/Rbbp8/Lcor	24
up	GO:0016830	carbon-carbon lyase activity	7/545	52/28407	5.83265e-05	0.00413491	0.0033304	Sgpl1/Urod/Umps/Hmgcl/Ddt/Pdxdc1/Ggcx	7
up	GO:0003995	acyl-CoA dehydrogenase activity	4/545	12/28407	5.86891e-05	0.00413491	0.0033304	Acad11/Acad12/Acad10/Acadsb	4
up	GO:0052890	oxidoreductase activity, acting on the CH-CH group of donors, with a flavin as acceptor	4/545	12/28407	5.86891e-05	0.00413491	0.0033304	Acad11/Acad12/Acad10/Acadsb	4
up	GO:0005200	structural constituent of cytoskeleton	8/545	73/28407	7.84801e-05	0.00495621	0.00399189	Pls3/Nefh/Nefl/Tube1/Sptb/Nefm/Crocc/Arpc2	8
up	GO:0051015	actin filament binding	14/545	219/28407	9.40167e-05	0.00495621	0.00399189	Pls3/Ablim1/Myo5b/Gsn/Flnb/Pls1/Shroom4/Sptb/Egfr/Hip1/Myo19/Lcp1/Pknox2/Arpc2	14
up	GO:0035254	glutamate receptor binding	8/545	76/28407	0.000104701	0.00495621	0.00399189	Phaf1/Myo5b/Nherf1/Nsf/Eml2/Myl12a/Arpc2/Calm1	8
up	GO:0008013	beta-catenin binding	9/545	97/28407	0.0001055	0.00495621	0.00399189	Foxo4/Gja1/Prmt2/Cdh24/Nherf1/Med12l/Dact2/Bcl9l/Kank1	9
up	GO:0016835	carbon-oxygen lyase activity	8/545	77/28407	0.000114904	0.00495621	0.00399189	Hmga2/Eno3/Alad/Car2/Uros/Ogg1/Hmga1/Hmga1b	8
up	GO:0017022	myosin binding	8/545	77/28407	0.000114904	0.00495621	0.00399189	Kirrel1/Cald1/Gsn/Shroom4/Llgl2/Nherf1/Myo19/Gipc1	8
up	GO:0003906	DNA-(apurinic or apyrimidinic site) endonuclease activity	4/545	14/28407	0.000115112	0.00495621	0.00399189	Hmga2/Ogg1/Hmga1/Hmga1b	4
up	GO:0042578	phosphoric ester hydrolase activity	18/545	350/28407	0.000165991	0.0066857	0.00538489	Samhd1/Alpl/Dusp4/Hmox1/Ptpn13/Styxl2/Ptpn21/Gdpd1/Bpnt1/Enpp2/Pld3/Cnp/Ptpa/Ptprd/Inpp4a/Dnajc6/Ssu72/Dusp18	18
up	GO:0005178	integrin binding	11/545	153/28407	0.00018869	0.0066857	0.00538489	Ccn2/Frmd5/Syk/Ccn1/Dab2/App/Itga7/Egfr/Lcp1/Itgb5/Mfge8	11
up	GO:0030674	protein-macromolecule adaptor activity	21/545	452/28407	0.00020105	0.0066857	0.00538489	Zcwpw1/Peli2/Ksr1/Ap1s1/Nefh/Abi2/Dok2/Vps11/Nefl/Dab2/Atg14/Rbm47/Poldip2/Stx2/Rims2/Nherf1/Hip1/Ap2a2/Snap23/Cntln/Atp1b2	21
up	GO:0072542	protein phosphatase activator activity	4/545	16/28407	0.000203006	0.0066857	0.00538489	Igfbp3/B3gat3/Ptpa/Calm1	4
up	GO:0003713	transcription coactivator activity	15/545	265/28407	0.000205993	0.0066857	0.00538489	Smarca2/Jmy/Ncoa3/Taf12/Ncoa2/Prmt2/Maged1/Nrip1/Med12l/Ss18/Hmga1/Hmga1b/Pml/Prdm16/Bcl9l	15
up	GO:0050750	low-density lipoprotein particle receptor binding	5/545	29/28407	0.000207041	0.0066857	0.00538489	Lrpap1/Lrp2/Dab2/Snx17/App	5
up	GO:0050839	cell adhesion molecule binding	16/545	306/28407	0.000313367	0.00950309	0.0076541	Ccn2/Kirrel1/Frmd5/Syk/Ccn1/Dab2/App/Cadm1/Itga7/Ptprd/Egfr/Cdh24/Lcp1/Itgb5/Tenm3/Mfge8	16
up	GO:0008301	DNA binding, bending	4/545	18/28407	0.000331076	0.00950309	0.0076541	Foxd1/Hmga2/Hmga1/Hmga1b	4
up	GO:0019211	phosphatase activator activity	4/545	18/28407	0.000331076	0.00950309	0.0076541	Igfbp3/B3gat3/Ptpa/Calm1	4
up	GO:0016831	carboxy-lyase activity	5/545	33/28407	0.000388458	0.0100355	0.00808296	Urod/Umps/Ddt/Pdxdc1/Ggcx	5
up	GO:0070325	lipoprotein particle receptor binding	5/545	33/28407	0.000388458	0.0100355	0.00808296	Lrpap1/Lrp2/Dab2/Snx17/App	5
up	GO:0030276	clathrin binding	7/545	70/28407	0.000388473	0.0100355	0.00808296	Ap1s1/Ap2b1/Dab2/Hip1/Syt7/Ap2a2/Dnajc6	7
up	GO:0019842	vitamin binding	10/545	141/28407	0.000407849	0.0101962	0.00821237	Plod1/Sgpl1/Cisd1/Kyat3/Mtarc2/Dmgdh/Pdxdc1/Alas1/Uros/Ggcx	10
up	GO:0042974	nuclear retinoic acid receptor binding	5/545	34/28407	0.000448309	0.0108575	0.00874498	Ncoa2/Prmt2/Nrip1/Hmga1/Hmga1b	5
up	GO:0035615	clathrin adaptor activity	4/545	20/28407	0.000508493	0.0118197	0.00952001	Ap1s1/Dab2/Hip1/Ap2a2	4
up	GO:0030170	pyridoxal phosphate binding	6/545	53/28407	0.000518544	0.0118197	0.00952001	Sgpl1/Cisd1/Kyat3/Mtarc2/Pdxdc1/Alas1	6
up	GO:0070279	vitamin B6 binding	6/545	54/28407	0.000574024	0.0127105	0.0102375	Sgpl1/Cisd1/Kyat3/Mtarc2/Pdxdc1/Alas1	6
up	GO:0140312	cargo adaptor activity	4/545	21/28407	0.000618664	0.0132798	0.010696	Ap1s1/Dab2/Hip1/Ap2a2	4
up	GO:0044183	protein folding chaperone	6/545	55/28407	0.000634003	0.0132798	0.010696	Pfdn1/Cct6b/Cd74/Hspa4l/Hspa5/Clgn	6
up	GO:0098918	structural constituent of synapse	5/545	37/28407	0.000669875	0.0136619	0.0110038	Pls3/Nefh/Nefl/Rims2/Mpp2	5
up	GO:0140097	catalytic activity, acting on DNA	13/545	237/28407	0.000718077	0.0142695	0.0114931	Ddx11/Smarca2/Lig3/Hmga2/Dnmt3a/Pld3/Rexo2/Ogg1/Mus81/Hmga1/Hmga1b/Polg/Rbbp8	13
up	GO:0042975	peroxisome proliferator activated receptor binding	4/545	22/28407	0.000744747	0.0144068	0.0116037	Ncoa3/Prmt2/Hmga1/Hmga1b	4
up	GO:0003680	minor groove of adenine-thymine-rich DNA binding	3/545	10/28407	0.000762166	0.0144068	0.0116037	Hmga2/Hmga1/Hmga1b	3
up	GO:0046965	nuclear retinoid X receptor binding	4/545	23/28407	0.000887955	0.016181	0.0130327	Ncoa2/Nrip1/Hmga1/Hmga1b	4
up	GO:0016922	nuclear receptor binding	10/545	156/28407	0.000897783	0.016181	0.0130327	Lrp2/Ncoa3/Ncoa2/Prmt2/Nrip1/Bcas3/Hmga1/Hmga1b/Nr4a2/Lcor	10
up	GO:0004674	protein serine/threonine kinase activity	19/545	441/28407	0.000982354	0.0173028	0.0139363	Ksr1/Camk2d/Chek1/Syk/Adck5/Grk5/Strada/Limk2/Sgk3/Mink1/Cask/Tesk1/Camk1/Cdkl3/Nek3/Stk39/Map4k1/Akt3/Mknk2	19
up	GO:0005005	transmembrane-ephrin receptor activity	3/545	11/28407	0.00103308	0.0177919	0.0143302	Epha4/Ephb6/Epha1	3
up	GO:0043548	phosphatidylinositol 3-kinase binding	5/545	42/28407	0.00120846	0.0202921	0.0163439	Ptpn13/Gsn/Dab1/Pdgfra/Calm1	5
up	GO:0008483	transaminase activity	4/545	25/28407	0.00123062	0.0202921	0.0163439	Cisd1/Kyat3/Bcat2/Gfpt1	4
up	GO:1901981	phosphatidylinositol phosphate binding	11/545	199/28407	0.00169293	0.0273338	0.0220156	Dab2/Zfyve16/Gsn/Wdr45/Alox15/Tecpr1/Snx3/Hip1/Syt7/Plekha8/Wipi2	11
up	GO:0016853	isomerase activity	10/545	172/28407	0.00187073	0.0295029	0.0237626	Eci1/Trub2/Gale/Enox1/Ddt/Alox15/Ptpa/Pdia3/Ppic/Renbp	10
up	GO:0016769	transferase activity, transferring nitrogenous groups	4/545	28/28407	0.00190341	0.0295029	0.0237626	Cisd1/Kyat3/Bcat2/Gfpt1	4
up	GO:0043539	protein serine/threonine kinase activator activity	6/545	68/28407	0.00194202	0.0295112	0.0237693	Atg13/Strada/Lgals9/Cdk5r2/Calm1/Als2	6
up	GO:0032266	phosphatidylinositol-3-phosphate binding	5/545	47/28407	0.00201478	0.030028	0.0241855	Wdr45/Tecpr1/Snx3/Hip1/Wipi2	5
up	GO:1902936	phosphatidylinositol bisphosphate binding	8/545	120/28407	0.00224503	0.0328282	0.0264409	Dab2/Gsn/Wdr45/Alox15/Snx3/Hip1/Syt7/Wipi2	8
up	GO:0051020	GTPase binding	15/545	337/28407	0.0023743	0.0340756	0.0274456	Tbc1d13/Abi2/Myo5b/Tmem127/Diaph1/Atg14/Arhgap1/Rims2/Rassf1/Nsf/Rab11fip1/Lcp1/Plekhg3/Cdc42ep5/Als2	15
up	GO:0080025	phosphatidylinositol-3,5-bisphosphate binding	4/545	30/28407	0.0024718	0.0348299	0.0280532	Wdr45/Snx3/Hip1/Wipi2	4
up	GO:0030331	nuclear estrogen receptor binding	5/545	50/28407	0.00265529	0.0365827	0.0294649	Ncoa3/Ncoa2/Prmt2/Nrip1/Lcor	5
up	GO:0001161	intronic transcription regulatory region sequence-specific DNA binding	3/545	15/28407	0.0026906	0.0365827	0.0294649	Vax2/Bcl6/Ncoa2	3
up	GO:0061629	RNA polymerase II-specific DNA-binding transcription factor binding	16/545	382/28407	0.00315586	0.0421685	0.0339639	Lrp2/Mkx/Hmga2/Dnmt3a/Tbx20/Ncoa3/Ncoa2/Prmt2/Nrip1/Bcas3/Gata6/Hmga1/Hmga1b/Nr4a2/Rbbp8/Lcor	16
up	GO:0005003	ephrin receptor activity	3/545	16/28407	0.00326466	0.0421685	0.0339639	Epha4/Ephb6/Epha1	3
up	GO:0015643	toxic substance binding	3/545	16/28407	0.00326466	0.0421685	0.0339639	Nefh/Gsta4/Nefm	3
up	GO:0031406	carboxylic acid binding	11/545	218/28407	0.00342936	0.0428958	0.0345497	Acox3/Glud1/Plod1/Gclc/Tmem175/Dmgdh/Hmgcl/Gfpt1/Uros/Gss/Id3	11
up	GO:0030374	nuclear receptor coactivator activity	5/545	53/28407	0.00343167	0.0428958	0.0345497	Ncoa3/Ncoa2/Ss18/Hmga1/Hmga1b	5
up	GO:0017124	SH3 domain binding	8/545	130/28407	0.00367913	0.0452591	0.0364532	Lrp2/Ccdc6/Abi2/Gja1/Cttnbp2/Arhgap1/Gpx1/Dnajc6	8
up	GO:0032977	membrane insertase activity	3/545	17/28407	0.0039082	0.0469535	0.0378179	Emc8/Cox18/Mtch1	3
up	GO:0008200	ion channel inhibitor activity	4/545	34/28407	0.00393803	0.0469535	0.0378179	Camk2d/Itpr1/Stoml1/Calm1	4
up	GO:0030695	GTPase regulator activity	17/545	429/28407	0.00416825	0.0477777	0.0384817	Tbc1d13/Agap2/Eif2b4/Eif2b5/Arhgap1/Rgs17/Llgl2/Sipa1l3/Psd3/Lamtor2/Dennd2a/Gipc1/Madd/Syde2/Ccdc88c/Plekhg3/Als2	17
up	GO:0060589	nucleoside-triphosphatase regulator activity	17/545	429/28407	0.00416825	0.0477777	0.0384817	Tbc1d13/Agap2/Eif2b4/Eif2b5/Arhgap1/Rgs17/Llgl2/Sipa1l3/Psd3/Lamtor2/Dennd2a/Gipc1/Madd/Syde2/Ccdc88c/Plekhg3/Als2	17
up	GO:0004721	phosphoprotein phosphatase activity	9/545	162/28407	0.00419211	0.0477777	0.0384817	Dusp4/Ptpn13/Styxl2/Ptpn21/Ptpa/Ptprd/Dnajc6/Ssu72/Dusp18	9
up	GO:0008198	ferrous iron binding	4/545	35/28407	0.00437973	0.0491927	0.0396214	Plod1/Urod/Cdo1/Fth1	4
downglc	GO:0061629	RNA polymerase II-specific DNA-binding transcription factor binding	6/31	382/28407	3.15045e-06	0.000469417	0.000271934	Wipi1/Sp1/Mad2l2/Ddx54/Nr1h2/Sin3a	6
downglc	GO:0004519	endonuclease activity	3/31	119/28407	0.000295734	0.0220322	0.0127632	Zranb3/Rpp40/Setmar	3
downglc	GO:0016922	nuclear receptor binding	3/31	156/28407	0.000652249	0.032395	0.0187665	Wipi1/Ddx54/Nr1h2	3
downglc	GO:0004520	DNA endonuclease activity	2/31	40/28407	0.000876028	0.032632	0.0189038	Zranb3/Setmar	2
downglc	GO:0004518	nuclease activity	3/31	201/28407	0.00135556	0.0339348	0.0196584	Zranb3/Rpp40/Setmar	3
downglc	GO:0030331	nuclear estrogen receptor binding	2/31	50/28407	0.0013665	0.0339348	0.0196584	Wipi1/Ddx54	2
downglc	GO:0004536	DNA nuclease activity	2/31	61/28407	0.0020262	0.0431291	0.0249847	Zranb3/Setmar	2
