# Supplementary material for: Functional genomic profiling of O-GlcNAc reveals its context-specific interplay with RNA polymerase II
Source: Genome Biol. 2025 Mar 24;26:69. doi: 10.1186/s13059-025-03537-2 (PMC11931877; doi:10.1186/s13059-025-03537-2)
Supplement: Supplementary file 4 — Additional file 4: Table S3. Detailed ontologies of Fig. 4F. [file 13059_2025_3537_MOESM4_ESM.xlsx]

## Sheet: TableS5
Cluster	ID	Description	GeneRatio	BgRatio	pvalue	p.adjust	qvalue	geneID	Count
cluster2	GO:0003697	single-stranded DNA binding	11/239	118/18496	3.78268e-07	0.000165303	0.000145334	TP53/CTC1/ZRANB3/SMC4/RAD54L/TEN1/RAD51B/POLR2H/HSPD1/ERCC1/FAM111A	11
cluster2	GO:0008173	RNA methyltransferase activity	6/239	65/18496	0.000191009	0.0331728	0.0291656	MEPCE/METTL1/THUMPD3/FTSJ3/TRMT10A/METTL25B	6
cluster2	GO:0140666	annealing activity	3/239	11/18496	0.000325613	0.0331728	0.0291656	TP53/ZRANB3/RAD54L	3
cluster2	GO:0016423	tRNA (guanine) methyltransferase activity	3/239	12/18496	0.000430015	0.0331728	0.0291656	METTL1/THUMPD3/TRMT10A	3
cluster2	GO:0051019	mitogen-activated protein kinase binding	4/239	28/18496	0.000436175	0.0331728	0.0291656	PRMT1/NBR1/MICAL2/TPR	4
cluster2	GO:0042393	histone binding	11/239	252/18496	0.000455462	0.0331728	0.0291656	CKS1B/ZCWPW1/CBX5/NASP/WRAP53/GRWD1/SRCAP/TP53BP1/KDM4C/ING3/MSH6	11
cluster2	GO:0035064	methylated histone binding	6/239	80/18496	0.000591706	0.0363371	0.0319476	ZCWPW1/CBX5/TP53BP1/KDM4C/ING3/MSH6	6
cluster2	GO:0140034	methylation-dependent protein binding	6/239	82/18496	0.000674899	0.0363371	0.0319476	ZCWPW1/CBX5/TP53BP1/KDM4C/ING3/MSH6	6
cluster2	GO:0008757	S-adenosylmethionine-dependent methyltransferase activity	9/239	187/18496	0.000748361	0.0363371	0.0319476	MEPCE/METTL1/EEF1AKMT3/PRMT1/THUMPD3/FTSJ3/TRMT10A/METTL25B/HEMK1	9
cluster2	GO:0003713	transcription coactivator activity	11/239	280/18496	0.00108404	0.0473727	0.0416501	BCL9L/BRCA1/BRD8/SRCAP/KAT6B/PQBP1/KDM4C/TRIM8/AIP/ATXN7L3/PMF1	11
cluster4	GO:0044389	ubiquitin-like protein ligase binding	17/347	327/18496	0.00015956	0.0421667	0.0398449	FANCL/SMG5/CCNB1/RNF31/UBE2D3/IKBKG/HSP90AB1/TRIM28/CCT2/ACTG1/DERL1/BAG5/TNK2/KDM4A/GGN/GLMN/APC	17
cluster4	GO:0003899	DNA-directed 5'-3' RNA polymerase activity	5/347	30/18496	0.000218752	0.0421667	0.0398449	PRIM1/POLR3C/POLR1A/POLR3G/POLR1D	5
cluster4	GO:0031625	ubiquitin protein ligase binding	16/347	308/18496	0.000249639	0.0421667	0.0398449	FANCL/SMG5/RNF31/UBE2D3/IKBKG/HSP90AB1/TRIM28/CCT2/ACTG1/DERL1/BAG5/TNK2/KDM4A/GGN/GLMN/APC	16
cluster4	GO:0034062	5'-3' RNA polymerase activity	5/347	33/18496	0.00034791	0.0421667	0.0398449	PRIM1/POLR3C/POLR1A/POLR3G/POLR1D	5
cluster4	GO:0097747	RNA polymerase activity	5/347	33/18496	0.00034791	0.0421667	0.0398449	PRIM1/POLR3C/POLR1A/POLR3G/POLR1D	5
cluster5	GO:0003697	single-stranded DNA binding	19/751	118/18496	2.74191e-07	0.000219078	0.000206364	FUBP3/SWSAP1/HSF1/TERF2/RAD50/NABP2/HNRNPA2B1/MCM4/BRCA2/MLH1/SMC4/TEN1/DDX11/SPRTN/SMARCAL1/FAM111A/POLR2H/MCM9/SMC2	19
cluster5	GO:0004527	exonuclease activity	13/751	81/18496	2.15256e-05	0.00859946	0.00810041	PAN2/POLD1/EXOSC7/EXOG/RAD50/WRN/DCLRE1B/USB1/CNOT8/RAD1/EXO1/DCP2/DCPS	13
cluster5	GO:0140097	catalytic activity, acting on DNA	24/751	248/18496	7.78017e-05	0.0188661	0.0177713	OGG1/POLD1/CHD2/EXOG/TERF2/RAD50/WRN/DCLRE1B/N4BP2/MCM4/RUVBL1/MLH1/PMS1/DDX11/RAD1/CHD9/UNG/G3BP1/EXO1/LIG1/SMARCAL1/FTO/POLE3/MCM9	24
cluster5	GO:0042162	telomeric DNA binding	8/751	38/18496	0.000117869	0.0188661	0.0177713	HNRNPD/TERF2/RAD50/WRN/NABP2/HNRNPA2B1/ACD/TEN1	8
cluster5	GO:0004518	nuclease activity	21/751	208/18496	0.000118061	0.0188661	0.0177713	PAN2/OGG1/POLD1/EXOSC7/EXOG/RAD50/WRN/DCLRE1B/ERN1/USB1/N4BP2/CNOT8/RAD1/G3BP1/EXO1/NUDT16/RPP14/RPP40/MBLAC1/DCP2/DCPS	21
cluster5	GO:0098847	sequence-specific single stranded DNA binding	5/751	14/18496	0.000160536	0.0196931	0.0185503	HSF1/TERF2/RAD50/NABP2/HNRNPA2B1	5
cluster5	GO:0016251	RNA polymerase II general transcription initiation factor activity	8/751	40/18496	0.000172531	0.0196931	0.0185503	GTF2E1/TAF6/SNAPC2/TAF5/TAF12/TAF11/TAF8/TAF1	8
cluster5	GO:0000049	tRNA binding	11/751	79/18496	0.000334869	0.0301851	0.0284334	PTCD1/TRNAU1AP/C6orf52/YARS1/ELP1/AARS1/EARS2/EIF2A/DUS2/AIMP1/THG1L	11
cluster5	GO:0140223	general transcription initiation factor activity	9/751	55/18496	0.000340007	0.0301851	0.0284334	GTF2E1/GTF3C5/TAF6/SNAPC2/TAF5/TAF12/TAF11/TAF8/TAF1	9
