# Supplementary material for: Functional genomic profiling of O-GlcNAc reveals its context-specific interplay with RNA polymerase II
Source: Genome Biol. 2025 Mar 24;26:69. doi: 10.1186/s13059-025-03537-2 (PMC11931877; doi:10.1186/s13059-025-03537-2)
Supplement: Supplementary file 5 — Additional file 5: Table S4. List of antibodies used in this study. [file 13059_2025_3537_MOESM5_ESM.xlsx]

## Sheet: Sheet1
Supplemental Table 2
Antibody	Use	Concentration/Amount	Company	Catalogue number
O-GlcNAc	Western Blot, ChIP-seq, CUT&RUN	1 : 500 (WB), 1µg (CUT&RUN), 10µg ChIP-seq	Thermo Fisher Scientific	HGAC85
O-GlcNAc	Western Blot	1 : 2000	Merck Millipore	MABS157
OGT	Western Blot	1 : 2000	Abcam	ab177941
OGT	Western Blot	1 : 2000	Santa Cruz Biotech	sc-74546
O-GlcNAc Sox2	Western Blot	1 : 2000	Abcam	ab136167
RNA Pol II	Western Blot	1 : 400	Santa Cruz Biotech	sc-55492
HA	Western Blot	1 : 10000	Abcam	ab9110
SPOT	Immunofluorescence, Western Blot	1 : 1000	Chromotek	28A5
H3	Western Blot	1 : 5000	Abcam	ab201456
HDAC2	Western Blot	1 : 1000	Bethyl Laboratores, Inc	A300-705A-M
Lamin A/C	Western Blot	1 : 400	Santa Cruz Biotech	sc-376248
DNMT3B	Western Blot	1 : 500	Abcam	ab2851
OCT3/4	Western Blot	1 : 400	R&D Systems	AF1759
