# Supplementary material for: Functional genomic profiling of O-GlcNAc reveals its context-specific interplay with RNA polymerase II
Source: Genome Biol. 2025 Mar 24;26:69. doi: 10.1186/s13059-025-03537-2 (PMC11931877; doi:10.1186/s13059-025-03537-2)
Supplement: Supplementary file 6 — Additional file 6: Table S5. List of omics datasets. [file 13059_2025_3537_MOESM6_ESM.xlsx]

## Sheet: TableS3
produced	protocol	name	cell	target	condition	replicate	organism	library	sra/ArrrayExpress	fastq1-url	fastq2-url	bam-url	bw-url	peaks-url	counts-url	Counts-annolength url	fastq1	fastq2	bam	bigwig	peaks	counts	annolength
TRUE	CutnRun	HGGlcNAc	ESC A9	ONGlc	highglucose	1	mouse	single	E-MTAB-14308	ftp://ftp.sra.ebi.ac.uk/vol1/fastq/ERR134/033/ERR13430733/ERR13430733.fastq.gz	NR	https://www.ebi.ac.uk/biostudies/files/E-MTAB-14308/ESCHGGlcNAc_rep1.bam	https://www.ebi.ac.uk/biostudies/files/E-MTAB-14308/ESCHGGlcNAc_rep1.bw	https://www.ebi.ac.uk/biostudies/files/E-MTAB-14308/ESCHGGlcNAc_rep1_peaks.gff	NR	NR	ESCHGGlcNAc_rep1.fastq.gz	NR	ESCHGGlcNAc_rep1.bam	ESCHGGlcNAc_rep1.bw	ESCHGGlcNAc_rep1_peaks.gff	NR	NR
TRUE	CutnRun	HGGlcNAc	ESC A9	ONGlc	highglucose	2	mouse	single	E-MTAB-14308	ftp://ftp.sra.ebi.ac.uk/vol1/fastq/ERR134/034/ERR13430734/ERR13430734.fastq.gz	NR	https://www.ebi.ac.uk/biostudies/files/E-MTAB-14308/ESCHGGlcNAc_rep2.bam	https://www.ebi.ac.uk/biostudies/files/E-MTAB-14308/ESCHGGlcNAc_rep2.bw	https://www.ebi.ac.uk/biostudies/files/E-MTAB-14308/ESCHGGlcNAc_rep2_peaks.gff	NR	NR	ESCHGGlcNAc_rep2.fastq.gz	NR	ESCHGGlcNAc_rep2.bam	ESCHGGlcNAc_rep2.bw	ESCHGGlcNAc_rep2_peaks.gff	NR	NR
TRUE	CutnRun	LG6hGlcNAc	ESC A9	ONGlc	lowglucose - 6hours	1	mouse	single	E-MTAB-14309	ftp://ftp.sra.ebi.ac.uk/vol1/fastq/ERR134/042/ERR13430742/ERR13430742.fastq.gz	NR	https://www.ebi.ac.uk/biostudies/files/E-MTAB-14309/ESCLG6hGlcNAc_rep1.bam	https://www.ebi.ac.uk/biostudies/files/E-MTAB-14309/ESCLG6hGlcNAc_rep1.bw	https://www.ebi.ac.uk/biostudies/files/E-MTAB-14309/ESCLG6hGlcNAc_rep1_peaks.gff	NR	NR	ESCLG6hGlcNAc_rep1.fastq.gz	NR	ESCLG6hGlcNAc_rep1.bam	ESCLG6hGlcNAc_rep1.bw	ESCLG6hGlcNAc_rep1_peaks.gff	NR	NR
TRUE	CutnRun	LG6hGlcNAc	ESC A9	ONGlc	lowglucose - 6hours	2	mouse	single	E-MTAB-14309	ftp://ftp.sra.ebi.ac.uk/vol1/fastq/ERR134/043/ERR13430743/ERR13430743.fastq.gz	NR	https://www.ebi.ac.uk/biostudies/files/E-MTAB-14309/ESCLG6hGlcNAc_rep2.bam	https://www.ebi.ac.uk/biostudies/files/E-MTAB-14309/ESCLG6hGlcNAc_rep2.bw	https://www.ebi.ac.uk/biostudies/files/E-MTAB-14309/ESCLG6hGlcNAc_rep2_peaks.gff	NR	NR	ESCLG6hGlcNAc_rep2.fastq.gz	NR	ESCLG6hGlcNAc_rep2.bam	ESCLG6hGlcNAc_rep2.bw	ESCLG6hGlcNAc_rep2_peaks.gff	NR	NR
TRUE	CutnRun	LG6hGlcNAc	ESC A9	ONGlc	lowglucose - 6hours	3	mouse	single	E-MTAB-14309	ftp://ftp.sra.ebi.ac.uk/vol1/fastq/ERR134/044/ERR13430744/ERR13430744.fastq.gz	NR	https://www.ebi.ac.uk/biostudies/files/E-MTAB-14309/ESCLG6hGlcNAc_rep3.bam	https://www.ebi.ac.uk/biostudies/files/E-MTAB-14309/ESCLG6hGlcNAc_rep3.bw	https://www.ebi.ac.uk/biostudies/files/E-MTAB-14309/ESCLG6hGlcNAc_rep3_peaks.gff	NR	NR	ESCLG6hGlcNAc_rep3.fastq.gz	NR	ESCLG6hGlcNAc_rep3.bam	ESCLG6hGlcNAc_rep3.bw	ESCLG6hGlcNAc_rep3_peaks.gff	NR	NR
TRUE	CutnRun	LG48hGlcNAc	ESC A9	ONGlc	lowglucose - 48hours	1	mouse	single	E-MTAB-14309	ftp://ftp.sra.ebi.ac.uk/vol1/fastq/ERR134/039/ERR13430739/ERR13430739.fastq.gz	NR	https://www.ebi.ac.uk/biostudies/files/E-MTAB-14309/ESCLG48hGlcNAc_rep1.bam	https://www.ebi.ac.uk/biostudies/files/E-MTAB-14309/ESCLG48hGlcNAc_rep1.bw	https://www.ebi.ac.uk/biostudies/files/E-MTAB-14309/ESCLG48hGlcNAc_rep1_peaks.gff	NR	NR	ESCLG48hGlcNAc_rep1.fastq.gz	NR	ESCLG48hGlcNAc_rep1.bam	ESCLG48hGlcNAc_rep1.bw	ESCLG48hGlcNAc_rep1_peaks.gff	NR	NR
TRUE	CutnRun	LG48hGlcNAc	ESC A9	ONGlc	lowglucose - 48hours	2	mouse	single	E-MTAB-14309	ftp://ftp.sra.ebi.ac.uk/vol1/fastq/ERR134/040/ERR13430740/ERR13430740.fastq.gz	NR	https://www.ebi.ac.uk/biostudies/files/E-MTAB-14309/ESCLG48hGlcNAc_rep2.bam	https://www.ebi.ac.uk/biostudies/files/E-MTAB-14309/ESCLG48hGlcNAc_rep2.bw	https://www.ebi.ac.uk/biostudies/files/E-MTAB-14309/ESCLG48hGlcNAc_rep2_peaks.gff	NR	NR	ESCLG48hGlcNAc_rep2.fastq.gz	NR	ESCLG48hGlcNAc_rep2.bam	ESCLG48hGlcNAc_rep2.bw	ESCLG48hGlcNAc_rep2_peaks.gff	NR	NR
TRUE	CutnRun	LG48hGlcNAc	ESC A9	ONGlc	lowglucose - 48hours	3	mouse	single	E-MTAB-14309	ftp://ftp.sra.ebi.ac.uk/vol1/fastq/ERR134/041/ERR13430741/ERR13430741.fastq.gz	NR	https://www.ebi.ac.uk/biostudies/files/E-MTAB-14309/ESCLG48hGlcNAc_rep3.bam	https://www.ebi.ac.uk/biostudies/files/E-MTAB-14309/ESCLG48hGlcNAc_rep3.bw	https://www.ebi.ac.uk/biostudies/files/E-MTAB-14309/ESCLG48hGlcNAc_rep3_peaks.gff	NR	NR	ESCLG48hGlcNAc_rep3.fastq.gz	NR	ESCLG48hGlcNAc_rep3.bam	ESCLG48hGlcNAc_rep3.bw	ESCLG48hGlcNAc_rep3_peaks.gff	NR	NR
TRUE	CutnRun	LG1wGlcNAc	ESC A9	ONGlc	lowglucose - 1week	1	mouse	single	E-MTAB-14309	ftp://ftp.sra.ebi.ac.uk/vol1/fastq/ERR134/036/ERR13430736/ERR13430736.fastq.gz	NR	https://www.ebi.ac.uk/biostudies/files/E-MTAB-14309/ESCLG1wGlcNAc_rep1.bam	https://www.ebi.ac.uk/biostudies/files/E-MTAB-14309/ESCLG1wGlcNAc_rep1.bw	https://www.ebi.ac.uk/biostudies/files/E-MTAB-14309/ESCLG1wGlcNAc_rep1_peaks.gff	NR	NR	ESCLG1wGlcNAc_rep1.fastq.gz	NR	ESCLG1wGlcNAc_rep1.bam	ESCLG1wGlcNAc_rep1.bw	ESCLG1wGlcNAc_rep1_peaks.gff	NR	NR
TRUE	CutnRun	LG1wGlcNAc	ESC A9	ONGlc	lowglucose - 1week	2	mouse	single	E-MTAB-14309	ftp://ftp.sra.ebi.ac.uk/vol1/fastq/ERR134/037/ERR13430737/ERR13430737.fastq.gz	NR	https://www.ebi.ac.uk/biostudies/files/E-MTAB-14309/ESCLG1wGlcNAc_rep2.bam	https://www.ebi.ac.uk/biostudies/files/E-MTAB-14309/ESCLG1wGlcNAc_rep2.bw	https://www.ebi.ac.uk/biostudies/files/E-MTAB-14309/ESCLG1wGlcNAc_rep2_peaks.gff	NR	NR	ESCLG1wGlcNAc_rep2.fastq.gz	NR	ESCLG1wGlcNAc_rep2.bam	ESCLG1wGlcNAc_rep2.bw	ESCLG1wGlcNAc_rep2_peaks.gff	NR	NR
TRUE	CutnRun	LG1wGlcNAc	ESC A9	ONGlc	lowglucose - 1week	3	mouse	single	E-MTAB-14309	ftp://ftp.sra.ebi.ac.uk/vol1/fastq/ERR134/038/ERR13430738/ERR13430738.fastq.gz	NR	https://www.ebi.ac.uk/biostudies/files/E-MTAB-14309/ESCLG1wGlcNAc_rep3.bam	https://www.ebi.ac.uk/biostudies/files/E-MTAB-14309/ESCLG1wGlcNAc_rep3.bw	https://www.ebi.ac.uk/biostudies/files/E-MTAB-14309/ESCLG1wGlcNAc_rep3_peaks.gff	NR	NR	ESCLG1wGlcNAc_rep3.fastq.gz	NR	ESCLG1wGlcNAc_rep3.bam	ESCLG1wGlcNAc_rep3.bw	ESCLG1wGlcNAc_rep3_peaks.gff	NR	NR
TRUE	CutnRun	GlcNAcDox	DLD1	ONGlc	PolII degron - Dox	1	human	single	E-MTAB-14307	ftp://ftp.sra.ebi.ac.uk/vol1/fastq/ERR134/028/ERR13430728/ERR13430728.fastq.gz	NR	https://www.ebi.ac.uk/biostudies/files/E-MTAB-14307/DLD1GlcNAcDoxAux_rep1.bam	https://www.ebi.ac.uk/biostudies/files/E-MTAB-14307/DLD1GlcNAcDoxAux_rep1.bw	https://www.ebi.ac.uk/biostudies/files/E-MTAB-14307/DLD1GlcNAcDoxAux_rep1_peaks.gff	NR	NR	DLD1GlcNAcDoxAux_rep1.fastq.gz	NR	DLD1GlcNAcDoxAux_rep1.bam	DLD1GlcNAcDoxAux_rep1.bw	DLD1GlcNAcDoxAux_rep1_peaks.gff	NR	NR
TRUE	CutnRun	GlcNAcDox	DLD1	ONGlc	PolII degron - Dox	2	human	single	E-MTAB-14307	ftp://ftp.sra.ebi.ac.uk/vol1/fastq/ERR134/029/ERR13430729/ERR13430729.fastq.gz	NR	https://www.ebi.ac.uk/biostudies/files/E-MTAB-14307/DLD1GlcNAcDoxAux_rep2.bam	https://www.ebi.ac.uk/biostudies/files/E-MTAB-14307/DLD1GlcNAcDoxAux_rep2.bw	https://www.ebi.ac.uk/biostudies/files/E-MTAB-14307/DLD1GlcNAcDoxAux_rep2_peaks.gff	NR	NR	DLD1GlcNAcDoxAux_rep2.fastq.gz	NR	DLD1GlcNAcDoxAux_rep2.bam	DLD1GlcNAcDoxAux_rep2.bw	DLD1GlcNAcDoxAux_rep2_peaks.gff	NR	NR
TRUE	CutnRun	GlcNAcNoDox	DLD1	ONGlc	PolII degron - No Dox	1	human	single	E-MTAB-14307	ftp://ftp.sra.ebi.ac.uk/vol1/fastq/ERR134/030/ERR13430730/ERR13430730.fastq.gz	NR	https://www.ebi.ac.uk/biostudies/files/E-MTAB-14307/DLD1GlcNAcNoDoxAux_rep1.bam	https://www.ebi.ac.uk/biostudies/files/E-MTAB-14307/DLD1GlcNAcNoDoxAux_rep1.bw	https://www.ebi.ac.uk/biostudies/files/E-MTAB-14307/DLD1GlcNAcNoDoxAux_rep1_peaks.gff	NR	NR	DLD1GlcNAcNoDoxAux_rep1.fastq.gz	NR	DLD1GlcNAcNoDoxAux_rep1.bam	DLD1GlcNAcNoDoxAux_rep1.bw	DLD1GlcNAcNoDoxAux_rep1.gff	NR	NR
TRUE	CutnRun	GlcNAcNoDox	DLD1	ONGlc	PolII degron - No Dox	2	human	single	E-MTAB-14307	ftp://ftp.sra.ebi.ac.uk/vol1/fastq/ERR134/031/ERR13430731/ERR13430731.fastq.gz	NR	https://www.ebi.ac.uk/biostudies/files/E-MTAB-14307/DLD1GlcNAcNoDoxAux_rep2.bam	https://www.ebi.ac.uk/biostudies/files/E-MTAB-14307/DLD1GlcNAcNoDoxAux_rep2.bw	https://www.ebi.ac.uk/biostudies/files/E-MTAB-14307/DLD1GlcNAcNoDoxAux_rep2_peaks.gff	NR	NR	DLD1GlcNAcNoDoxAux_rep2.fastq.gz	NR	DLD1GlcNAcNoDoxAux_rep2.bam	DLD1GlcNAcNoDoxAux_rep2.bw	DLD1GlcNAcNoDoxAux_rep2.gff	NR	NR
TRUE	ChIP-seq	ESCGlc	ESC A2lox	ONGlc	WT	1	mouse	single	E-MTAB-14310	ftp://ftp.sra.ebi.ac.uk/vol1/fastq/ERR134/047/ERR13430747/ERR13430747.fastq.gz	NR	https://www.ebi.ac.uk/biostudies/files/E-MTAB-14310/ESCGlcNAc_rep1.bam	https://www.ebi.ac.uk/biostudies/files/E-MTAB-14310/ESCGlcNAc_rep1.bw	https://www.ebi.ac.uk/biostudies/files/E-MTAB-14310/ESCGlcNAc_rep1_peaks.gff	NR	NR	ESCGlcNAc_rep1.fastq.gz	NR	ESCGlcNAc_rep1.bam	ESCGlcNAc_rep1.bw	ESCGlcNAc_rep1_peaks.gff	NR	NR
TRUE	ChIP-seq	ESCGlc	ESC A2lox	ONGlc	WT	2	mouse	single	E-MTAB-14310	ftp://ftp.sra.ebi.ac.uk/vol1/fastq/ERR134/048/ERR13430748/ERR13430748.fastq.gz	NR	https://www.ebi.ac.uk/biostudies/files/E-MTAB-14310/ESCGlcNAc_rep2.bam	https://www.ebi.ac.uk/biostudies/files/E-MTAB-14310/ESCGlcNAc_rep2.bw	https://www.ebi.ac.uk/biostudies/files/E-MTAB-14310/ESCGlcNAc_rep2_peaks.gff	NR	NR	ESCGlcNAc_rep2.fastq.gz	NR	ESCGlcNAc_rep2.bam	ESCGlcNAc_rep2.bw	ESCGlcNAc_rep2_peaks.gff	NR	NR
TRUE	ChIP-seq	IgG	ESC A2lox	None	WT	1	mouse	single	E-MTAB-14310	ftp://ftp.sra.ebi.ac.uk/vol1/fastq/ERR134/049/ERR13430749/ERR13430749.fastq.gz	NR	https://www.ebi.ac.uk/biostudies/files/E-MTAB-14310/ESCIgG_rep1.bam	https://www.ebi.ac.uk/biostudies/files/E-MTAB-14310/ESCIgG_rep1.bw	NR	NR	NR	ESCIgG_rep1.fastq.gz	NR	ESCIgG_rep1.bam	ESCIgG_rep1.bw	ESCIgG_rep1_peaks.gff	NR	NR
TRUE	ChIP-seq	IgG	ESC A2lox	None	WT	2	mouse	single	E-MTAB-14310	ftp://ftp.sra.ebi.ac.uk/vol1/fastq/ERR134/050/ERR13430750/ERR13430750.fastq.gz	NR	https://www.ebi.ac.uk/biostudies/files/E-MTAB-14310/ESCIgG_rep2.bam	https://www.ebi.ac.uk/biostudies/files/E-MTAB-14310/ESCIgG_rep2.bw	NR	NR	NR	ESCIgG_rep2.fastq.gz	NR	ESCIgG_rep2.bam	ESCIgG_rep2.bw	ESCIgG_rep2_peaks.gff	NR	NR
TRUE	RNA-seq	ESCmRNA-control-siogt	ESC E14	mrna	control-siogt	1	mouse	paired	E-MTAB-14313	ftp://ftp.sra.ebi.ac.uk/vol1/fastq/ERR134/070/ERR13430770/ERR13430770_1.fastq.gz	ftp://ftp.sra.ebi.ac.uk/vol1/fastq/ERR134/070/ERR13430770/ERR13430770_2.fastq.gz	https://www.ebi.ac.uk/biostudies/files/E-MTAB-14313/sictrl_rep1.bam	https://zenodo.org/records/13444099/files/TPMbw_sictrl_rep1.bw	NR	https://www.ebi.ac.uk/biostudies/files/E-MTAB-14313/sictrl_rep1_counts.txt	https://www.ebi.ac.uk/biostudies/files/E-MTAB-14313/sictrl_rep1_countslength.txt	sictrl_rep1_fwd.fastq.gz	sictrl_rep1_rev.fastq.gz	sictrl_rep1.bam	NR	NR	sictrl_rep1_counts.txt	sictrl_rep1_countslength.txt
TRUE	RNA-seq	ESCmRNA-control-siogt	ESC E14	mrna	Control-siogt	2	mouse	paired	E-MTAB-14313	ftp://ftp.sra.ebi.ac.uk/vol1/fastq/ERR134/071/ERR13430771/ERR13430771_1.fastq.gz	ftp://ftp.sra.ebi.ac.uk/vol1/fastq/ERR134/071/ERR13430771/ERR13430771_2.fastq.gz	https://www.ebi.ac.uk/biostudies/files/E-MTAB-14313/sictrl_rep2.bam	https://zenodo.org/records/13444099/files/TPMbw_sictrl_rep2.bw	NR	https://www.ebi.ac.uk/biostudies/files/E-MTAB-14313/sictrl_rep2_counts.txt	https://www.ebi.ac.uk/biostudies/files/E-MTAB-14313/sictrl_rep2_countslength.txt	sictrl_rep2_fwd.fastq.gz	sictrl_rep2_rev.fastq.gz	sictrl_rep2.bam	NR	NR	sictrl_rep2_counts.txt	sictrl_rep2_countslength.txt
TRUE	RNA-seq	ESCmRNA-siogt	ESC E14	mrna	siogt	1	mouse	paired	E-MTAB-14313	ftp://ftp.sra.ebi.ac.uk/vol1/fastq/ERR134/072/ERR13430772/ERR13430772_1.fastq.gz	ftp://ftp.sra.ebi.ac.uk/vol1/fastq/ERR134/072/ERR13430772/ERR13430772_2.fastq.gz	https://www.ebi.ac.uk/biostudies/files/E-MTAB-14313/siogt_rep1.bam	https://zenodo.org/records/13444099/files/TPMbw_siogt_rep1.bw	NR	https://www.ebi.ac.uk/biostudies/files/E-MTAB-14313/siogt_rep1_counts.txt	https://www.ebi.ac.uk/biostudies/files/E-MTAB-14313/siogt_rep1_countslength.txt	siogt_rep1_fwd.fastq.gz	siogt_rep1_rev.fastq.gz	siogt_rep1.bam	NR	NR	siogt_rep1_counts.txt	siogt_rep1_countslength.txt
TRUE	RNA-seq	ESCmRNA-siogt	ESC E14	mrna	siogt	2	mouse	paired	E-MTAB-14313	ftp://ftp.sra.ebi.ac.uk/vol1/fastq/ERR134/073/ERR13430773/ERR13430773_1.fastq.gz	ftp://ftp.sra.ebi.ac.uk/vol1/fastq/ERR134/073/ERR13430773/ERR13430773_2.fastq.gz	https://www.ebi.ac.uk/biostudies/files/E-MTAB-14313/siogt_rep2.bam	https://zenodo.org/records/13444099/files/TPMbw_siogt_rep2.bw	NR	https://www.ebi.ac.uk/biostudies/files/E-MTAB-14313/siogt_rep2_counts.txt	https://www.ebi.ac.uk/biostudies/files/E-MTAB-14313/siogt_rep2_countslength.txt	siogt_rep2_fwd.fastq.gz	siogt_rep2_rev.fastq.gz	siogt_rep2.bam	NR	NR	siogt_rep2_counts.txt	siogt_rep2_countslength.txt
TRUE	ATAC-seq	ESCatac_nodox	ESC A9	openchrom	control-btghnls	1	mouse	paired	E-MTAB-14350	ftp://ftp.sra.ebi.ac.uk/vol1/fastq/ERR134/012/ERR13482012/ERR13482012_1.fastq.gz	ftp://ftp.sra.ebi.ac.uk/vol1/fastq/ERR134/012/ERR13482012/ERR13482012_2.fastq.gz	https://www.ebi.ac.uk/biostudies/files/E-MTAB-14350/ESC_1b_atac_NoDox_rep1.bam	NR	https://www.ebi.ac.uk/biostudies/files/E-MTAB-14350/ESC_1b_atac_NoDox_rep1_peaks.bed	https://www.ebi.ac.uk/biostudies/files/E-MTAB-14350/ESC_1b_atac_NoDox_rep1counts.txt	https://www.ebi.ac.uk/biostudies/files/E-MTAB-14350/ESC_1b_atac_NoDox_rep1countslength.txt	ESC_1b_atac_NoDox_rep1_fwd.fastq.gz	ESC_1b_atac_NoDox_rep1_rev.fastq.gz	ESC_1b_atac_NoDox_rep1.bam	NR	ESC_1b_atac_NoDox_rep1_peaks.bed	ESC_1b_atac_NoDox_rep1counts.txt	ESC_1b_atac_NoDox_rep1countslength.txt
TRUE	ATAC-seq	ESCatac_nodox	ESC A9	openchrom	control-btghnls	2	mouse	paired	E-MTAB-14350	ftp://ftp.sra.ebi.ac.uk/vol1/fastq/ERR134/013/ERR13482013/ERR13482013_1.fastq.gz	ftp://ftp.sra.ebi.ac.uk/vol1/fastq/ERR134/013/ERR13482013/ERR13482013_2.fastq.gz	https://www.ebi.ac.uk/biostudies/files/E-MTAB-14350/ESC_1b_atac_NoDox_rep2.bam	NR	https://www.ebi.ac.uk/biostudies/files/E-MTAB-14350/ESC_1b_atac_NoDox_rep2_peaks.bed	https://www.ebi.ac.uk/biostudies/files/E-MTAB-14350/ESC_1b_atac_NoDox_rep2counts.txt	https://www.ebi.ac.uk/biostudies/files/E-MTAB-14350/ESC_1b_atac_NoDox_rep2countslength.txt	ESC_1b_atac_NoDox_rep2_fwd.fastq.gz	ESC_1b_atac_NoDox_rep2_rev.fastq.gz	ESC_1b_atac_NoDox_rep2.bam	NR	ESC_1b_atac_NoDox_rep2_peaks.bed	ESC_1b_atac_NoDox_rep2counts.txt	ESC_1b_atac_NoDox_rep2countslength.txt
TRUE	ATAC-seq	ESCatac_nodox	ESC A9	openchrom	control-btghnls	3	mouse	paired	E-MTAB-14350	ftp://ftp.sra.ebi.ac.uk/vol1/fastq/ERR134/014/ERR13482014/ERR13482014_1.fastq.gz	ftp://ftp.sra.ebi.ac.uk/vol1/fastq/ERR134/014/ERR13482014/ERR13482014_2.fastq.gz	https://www.ebi.ac.uk/biostudies/files/E-MTAB-14350/ESC_1b_atac_NoDox_rep3.bam	NR	https://www.ebi.ac.uk/biostudies/files/E-MTAB-14350/ESC_1b_atac_NoDox_rep3_peaks.bed	https://www.ebi.ac.uk/biostudies/files/E-MTAB-14350/ESC_1b_atac_NoDox_rep3counts.txt	https://www.ebi.ac.uk/biostudies/files/E-MTAB-14350/ESC_1b_atac_NoDox_rep3countslength.txt	ESC_1b_atac_NoDox_rep3_fwd.fastq.gz	ESC_1b_atac_NoDox_rep3_rev.fastq.gz	ESC_1b_atac_NoDox_rep3.bam	NR	ESC_1b_atac_NoDox_rep3_peaks.bed	ESC_1b_atac_NoDox_rep3counts.txt	ESC_1b_atac_NoDox_rep3countslength.txt
TRUE	ATAC-seq	ESCatac_dox	ESC A9	openchrom	btghnls	1	mouse	paired	E-MTAB-14350	ftp://ftp.sra.ebi.ac.uk/vol1/fastq/ERR134/009/ERR13482009/ERR13482009_1.fastq.gz	ftp://ftp.sra.ebi.ac.uk/vol1/fastq/ERR134/009/ERR13482009/ERR13482009_2.fastq.gz	https://www.ebi.ac.uk/biostudies/files/E-MTAB-14350/ESC_1b_atac_Dox_rep1.bam	NR	https://www.ebi.ac.uk/biostudies/files/E-MTAB-14350/ESC_1b_atac_Dox_rep1_peaks.bed	https://www.ebi.ac.uk/biostudies/files/E-MTAB-14350/ESC_1b_atac_Dox_rep1counts.txt	https://www.ebi.ac.uk/biostudies/files/E-MTAB-14350/ESC_1b_atac_Dox_rep1countslength.txt	ESC_1b_atac_Dox_rep1_fwd.fastq.gz	ESC_1b_atac_Dox_rep1_rev.fastq.gz	ESC_1b_atac_Dox_rep1.bam	NR	ESC_1b_atac_Dox_rep1_peaks.bed	ESC_1b_atac_Dox_rep1counts.txt	ESC_1b_atac_Dox_rep1countslength.txt
TRUE	ATAC-seq	ESCatac_dox	ESC A9	openchrom	btghnls	2	mouse	paired	E-MTAB-14350	ftp://ftp.sra.ebi.ac.uk/vol1/fastq/ERR134/010/ERR13482010/ERR13482010_1.fastq.gz	ftp://ftp.sra.ebi.ac.uk/vol1/fastq/ERR134/010/ERR13482010/ERR13482010_2.fastq.gz	https://www.ebi.ac.uk/biostudies/files/E-MTAB-14350/ESC_1b_atac_Dox_rep2.bam	NR	https://www.ebi.ac.uk/biostudies/files/E-MTAB-14350/ESC_1b_atac_Dox_rep2_peaks.bed	https://www.ebi.ac.uk/biostudies/files/E-MTAB-14350/ESC_1b_atac_Dox_rep2counts.txt	https://www.ebi.ac.uk/biostudies/files/E-MTAB-14350/ESC_1b_atac_Dox_rep2countslength.txt	ESC_1b_atac_Dox_rep2_fwd.fastq.gz	ESC_1b_atac_Dox_rep2_rev.fastq.gz	ESC_1b_atac_Dox_rep2.bam	NR	ESC_1b_atac_Dox_rep2_peaks.bed	ESC_1b_atac_Dox_rep2counts.txt	ESC_1b_atac_Dox_rep2countslength.txt
TRUE	ATAC-seq	ESCatac_dox	ESC A9	openchrom	btghnls	3	mouse	paired	E-MTAB-14350	ftp://ftp.sra.ebi.ac.uk/vol1/fastq/ERR134/011/ERR13482011/ERR13482011_1.fastq.gz	ftp://ftp.sra.ebi.ac.uk/vol1/fastq/ERR134/011/ERR13482011/ERR13482011_2.fastq.gz	https://www.ebi.ac.uk/biostudies/files/E-MTAB-14350/ESC_1b_atac_Dox_rep3.bam	NR	https://www.ebi.ac.uk/biostudies/files/E-MTAB-14350/ESC_1b_atac_Dox_rep3_peaks.bed	https://www.ebi.ac.uk/biostudies/files/E-MTAB-14350/ESC_1b_atac_Dox_rep3counts.txt	https://www.ebi.ac.uk/biostudies/files/E-MTAB-14350/ESC_1b_atac_Dox_rep3countslength.txt	ESC_1b_atac_Dox_rep3_fwd.fastq.gz	ESC_1b_atac_Dox_rep3_rev.fastq.gz	ESC_1b_atac_Dox_rep3.bam	NR	ESC_1b_atac_Dox_rep3_peaks.bed	ESC_1b_atac_Dox_rep3counts.txt	ESC_1b_atac_Dox_rep3countslength.txt
TRUE	ATAC-seq	NPCatac_nodox	ESC A9	openchrom	control-btghnls	1	mouse	paired	E-MTAB-14350	ftp://ftp.sra.ebi.ac.uk/vol1/fastq/ERR134/018/ERR13482018/ERR13482018_1.fastq.gz	ftp://ftp.sra.ebi.ac.uk/vol1/fastq/ERR134/018/ERR13482018/ERR13482018_2.fastq.gz	https://www.ebi.ac.uk/biostudies/files/E-MTAB-14350/NPC_1b_atac_NoDox_rep1.bam	NR	https://www.ebi.ac.uk/biostudies/files/E-MTAB-14350/NPC_1b_atac_NoDox_rep1_peaks.bed	https://www.ebi.ac.uk/biostudies/files/E-MTAB-14350/NPC_1b_atac_NoDox_rep1counts.txt	https://www.ebi.ac.uk/biostudies/files/E-MTAB-14350/NPC_1b_atac_NoDox_rep1countslength.txt	NPC_1b_atac_NoDox_rep1_fwd.fastq.gz	NPC_1b_atac_NoDox_rep1_rev.fastq.gz	NPC_1b_atac_NoDox_rep1.bam	NR	NPC_1b_atac_NoDox_rep1_peaks.bed	NPC_1b_atac_NoDox_rep1counts.txt	NPC_1b_atac_NoDox_rep1countslength.txt
TRUE	ATAC-seq	NPCatac_nodox	ESC A9	openchrom	control-btghnls	2	mouse	paired	E-MTAB-14350	ftp://ftp.sra.ebi.ac.uk/vol1/fastq/ERR134/019/ERR13482019/ERR13482019_1.fastq.gz	ftp://ftp.sra.ebi.ac.uk/vol1/fastq/ERR134/019/ERR13482019/ERR13482019_2.fastq.gz	https://www.ebi.ac.uk/biostudies/files/E-MTAB-14350/NPC_1b_atac_NoDox_rep2.bam	NR	https://www.ebi.ac.uk/biostudies/files/E-MTAB-14350/NPC_1b_atac_NoDox_rep2_peaks.bed	https://www.ebi.ac.uk/biostudies/files/E-MTAB-14350/NPC_1b_atac_NoDox_rep2counts.txt	https://www.ebi.ac.uk/biostudies/files/E-MTAB-14350/NPC_1b_atac_NoDox_rep2countslength.txt	NPC_1b_atac_NoDox_rep2_fwd.fastq.gz	NPC_1b_atac_NoDox_rep2_rev.fastq.gz	NPC_1b_atac_NoDox_rep2.bam	NR	NPC_1b_atac_NoDox_rep2_peaks.bed	NPC_1b_atac_NoDox_rep2counts.txt	NPC_1b_atac_NoDox_rep2countslength.txt
TRUE	ATAC-seq	NPCatac_nodox	ESC A9	openchrom	control-btghnls	3	mouse	paired	E-MTAB-14350	ftp://ftp.sra.ebi.ac.uk/vol1/fastq/ERR134/020/ERR13482020/ERR13482020_1.fastq.gz	ftp://ftp.sra.ebi.ac.uk/vol1/fastq/ERR134/020/ERR13482020/ERR13482020_2.fastq.gz	https://www.ebi.ac.uk/biostudies/files/E-MTAB-14350/NPC_1b_atac_NoDox_rep3.bam	NR	https://www.ebi.ac.uk/biostudies/files/E-MTAB-14350/NPC_1b_atac_NoDox_rep3_peaks.bed	https://www.ebi.ac.uk/biostudies/files/E-MTAB-14350/NPC_1b_atac_NoDox_rep3counts.txt	https://www.ebi.ac.uk/biostudies/files/E-MTAB-14350/NPC_1b_atac_NoDox_rep3countslength.txt	NPC_1b_atac_NoDox_rep3_fwd.fastq.gz	NPC_1b_atac_NoDox_rep3_rev.fastq.gz	NPC_1b_atac_NoDox_rep3.bam	NR	NPC_1b_atac_NoDox_rep3_peaks.bed	NPC_1b_atac_NoDox_rep3counts.txt	NPC_1b_atac_NoDox_rep3countslength.txt
TRUE	ATAC-seq	NPCatac_dox	ESC A9	openchrom	btghnls	1	mouse	paired	E-MTAB-14350	ftp://ftp.sra.ebi.ac.uk/vol1/fastq/ERR134/015/ERR13482015/ERR13482015_1.fastq.gz	ftp://ftp.sra.ebi.ac.uk/vol1/fastq/ERR134/015/ERR13482015/ERR13482015_2.fastq.gz	https://www.ebi.ac.uk/biostudies/files/E-MTAB-14350/NPC_1b_atac_Dox_rep1.bam	NR	https://www.ebi.ac.uk/biostudies/files/E-MTAB-14350/NPC_1b_atac_Dox_rep1_peaks.bed	https://www.ebi.ac.uk/biostudies/files/E-MTAB-14350/NPC_1b_atac_Dox_rep1counts.txt	https://www.ebi.ac.uk/biostudies/files/E-MTAB-14350/NPC_1b_atac_Dox_rep1countslength.txt	NPC_1b_atac_Dox_rep1_fwd.fastq.gz	NPC_1b_atac_Dox_rep1_rev.fastq.gz	NPC_1b_atac_Dox_rep1.bam	NR	NPC_1b_atac_Dox_rep1_peaks.bed	NPC_1b_atac_Dox_rep1counts.txt	NPC_1b_atac_Dox_rep1countslength.txt
TRUE	ATAC-seq	NPCatac_dox	ESC A9	openchrom	btghnls	2	mouse	paired	E-MTAB-14350	ftp://ftp.sra.ebi.ac.uk/vol1/fastq/ERR134/016/ERR13482016/ERR13482016_1.fastq.gz	ftp://ftp.sra.ebi.ac.uk/vol1/fastq/ERR134/016/ERR13482016/ERR13482016_2.fastq.gz	https://www.ebi.ac.uk/biostudies/files/E-MTAB-14350/NPC_1b_atac_Dox_rep2.bam	NR	https://www.ebi.ac.uk/biostudies/files/E-MTAB-14350/NPC_1b_atac_Dox_rep2_peaks.bed	https://www.ebi.ac.uk/biostudies/files/E-MTAB-14350/NPC_1b_atac_Dox_rep2counts.txt	https://www.ebi.ac.uk/biostudies/files/E-MTAB-14350/NPC_1b_atac_Dox_rep2countslength.txt	NPC_1b_atac_Dox_rep2_fwd.fastq.gz	NPC_1b_atac_Dox_rep2_rev.fastq.gz	NPC_1b_atac_Dox_rep2.bam	NR	NPC_1b_atac_Dox_rep2_peaks.bed	NPC_1b_atac_Dox_rep2counts.txt	NPC_1b_atac_Dox_rep2countslength.txt
TRUE	ATAC-seq	NPCatac_dox	ESC A9	openchrom	btghnls	3	mouse	paired	E-MTAB-14350	ftp://ftp.sra.ebi.ac.uk/vol1/fastq/ERR134/017/ERR13482017/ERR13482017_1.fastq.gz	ftp://ftp.sra.ebi.ac.uk/vol1/fastq/ERR134/017/ERR13482017/ERR13482017_2.fastq.gz	https://www.ebi.ac.uk/biostudies/files/E-MTAB-14350/NPC_1b_atac_Dox_rep3.bam	NR	https://www.ebi.ac.uk/biostudies/files/E-MTAB-14350/NPC_1b_atac_Dox_rep3_peaks.bed	https://www.ebi.ac.uk/biostudies/files/E-MTAB-14350/NPC_1b_atac_Dox_rep3counts.txt	https://www.ebi.ac.uk/biostudies/files/E-MTAB-14350/NPC_1b_atac_Dox_rep3countslength.txt	NPC_1b_atac_Dox_rep3_fwd.fastq.gz	NPC_1b_atac_Dox_rep3_rev.fastq.gz	NPC_1b_atac_Dox_rep3.bam	NR	NPC_1b_atac_Dox_rep3_peaks.bed	NPC_1b_atac_Dox_rep3counts.txt	NPC_1b_atac_Dox_rep3countslength.txt
FALSE	RNA-seq	ESCmrna	ESC t2iL	mrna	WT	1	mouse	single	SRR11294181	NR	NR	https://zenodo.org/records/12793186/files/SRR11294181.bam	NR	NR	https://zenodo.org/records/12793186/files/ESCRNAseq_SRR11294181counts.txt	https://zenodo.org/records/12793186/files/ESCRNAseq_SRR11294181countslength.txt	NR	NR	SRR11294181.bam	NR	NR	ESCRNAseq_SRR11294181counts.txt	ESCRNAseq_SRR11294181countslength.txt
FALSE	RNA-seq	ESCmrna	ESC t2iL	mrna	WT	2	mouse	single	SRR11294182	NR	NR	https://zenodo.org/records/12793186/files/SRR11294182.bam	NR	NR	https://zenodo.org/records/12793186/files/ESCRNAseq_SRR11294182counts.txt	https://zenodo.org/records/12793186/files/ESCRNAseq_SRR11294182countslength.txt	NR	NR	SRR11294182.bam	NR	NR	ESCRNAseq_SRR11294182counts.txt	ESCRNAseq_SRR11294182countslength.txt
FALSE	RNA-seq	ESCmrna	ESC t2iL	mrna	WT	3	mouse	single	SRR11294183	NR	NR	https://zenodo.org/records/12793186/files/SRR11294183.bam	NR	NR	https://zenodo.org/records/12793186/files/ESCRNAseq_SRR11294183counts.txt	https://zenodo.org/records/12793186/files/ESCRNAseq_SRR11294183countslength.txt	NR	NR	SRR11294183.bam	NR	NR	ESCRNAseq_SRR11294183counts.txt	ESCRNAseq_SRR11294183countslength.txt
FALSE	ChIP-seq	RNApolymeraseII_SRX8556273	ESC v6.5	RNApolII	WT	NR	mouse	single	SRR12024664-7	NR	NR	NR	https://zenodo.org/records/12793186/files/RNApolymeraseII_SRX8556273.bw	NR	NR	NR	NR	NR	NR	RNApolymeraseII_SRX8556273.bw	NR	NR	NR
FALSE	ChIP-seq	Tbp_SRX9195301	ESC E14	Tbp	WT	NR	mouse	single	SRR12716556	NR	NR	NR	https://zenodo.org/records/12793186/files/Tbp_SRX9195301.bw	NR	NR	NR	NR	NR	NR	Tbp_SRX9195301.bw	NR	NR	NR
FALSE	ChIP-seq	Taf12_SRX11221932	ESC V6.5	Taf12	WT	NR	mouse	single	SRR14907447	NR	NR	NR	https://zenodo.org/records/12793186/files/Taf12_SRX11221932.bw	NR	NR	NR	NR	NR	NR	Taf12_SRX11221932.bw	NR	NR	NR
FALSE	ChIP-seq	Nelfa_SRX017058	ESC V6.5	Nelfa	WT	NR	mouse	single	SRR036737	NR	NR	NR	https://zenodo.org/records/12793186/files/Nelfa_SRX017058.bw	NR	NR	NR	NR	NR	NR	Nelfa_SRX017058.bw	NR	NR	NR
FALSE	ChIP-seq	Med1_SRX9195310	ESC E14	Med1	WT	NR	mouse	single	SRR12716565	NR	NR	NR	https://zenodo.org/records/12793186/files/Med1_SRX9195310.bw	NR	NR	NR	NR	NR	NR	Med1_SRX9195310.bw	NR	NR	NR
FALSE	ChIP-seq	Med12_SRX1670201	ESC E14	Med12	WT	NR	mouse	single	SRR3313261	NR	NR	NR	https://zenodo.org/records/12793186/files/Med12_SRX1670201.bw	NR	NR	NR	NR	NR	NR	Med12_SRX1670201.bw	NR	NR	NR
FALSE	ChIP-seq	Med24_SRX5926394	ESC E14tg2a	Med24	WT	NR	mouse	single	SRR9153306	NR	NR	NA	https://zenodo.org/records/12793186/files/Med24_SRX5926394.bw	NR	NR	NR	NR	NR	NA	Med24_SRX5926394.bw	NR	NR	NR
FALSE	ChIP-seq	Med26_SRX4167136	ESC E14	Med26	WT	NR	mouse	single	SRR7262971	NR	NR	NR	https://zenodo.org/records/12793186/files/Med26_SRX4167136.bw	NR	NR	NR	NR	NR	NR	Med26_SRX4167136.bw	NR	NR	NR
FALSE	ChIP-seq	Dr1_SRX2894853	ESC E14	Dr1	WT	NR	mouse	single	SRR5658441	NR	NR	NR	https://zenodo.org/records/12793186/files/Dr1_SRX2894853.bw	NR	NR	NR	NR	NR	NR	Dr1_SRX2894853.bw	NR	NR	NR
FALSE	ChIP-seq	Pou5f1-oct4_SRX16815349	ESC E14Tg2a-Tir1	Oct4/Pou5f1	WT	NR	mouse	paired	SRR20795533	NR	NR	NR	https://zenodo.org/records/12793186/files/Pou5f1-oct4_SRX16815349.bw	NR	NR	NR	NR	NR	NR	Pou5f1-oct4_SRX16815349.bw	NR	NR	NR
FALSE	ChIP-nexus-seq	Klf4_SRX6827273_tech1	ESC R1	Klf4	WT	NR	mouse	single	SRR10094698	NR	NR	NR	https://zenodo.org/records/12793186/files/Klf4_SRX6827273_tech1.bw	NR	NR	NR	NR	NR	NR	Klf4_SRX6827273_tech1.bw	NR	NR	NR
FALSE	ChIP-nexus-seq	Nanog_SRX9486378_tech3	ESC R1	Nanog	WT	NR	mouse	single	SRR13036181	NR	NR	NR	https://zenodo.org/records/12793186/files/Nanog_SRX9486378_tech3.bw	NR	NR	NR	NR	NR	NR	Nanog_SRX9486378_tech3.bw	NR	NR	NR
FALSE	ChIP-nexus-seq	Sox2_SRX9486379_tech2	ESC R1	Sox2	WT	NR	mouse	single	SRR13036183	NR	NR	NR	https://zenodo.org/records/12793186/files/Sox2_SRX9486379_tech2.bw	NR	NR	NR	NR	NR	Sox2_SRX9486379_tech2.bam	Sox2_SRX9486379_tech2.bw	NR	NR	NR
FALSE	RNA-seq	DLD1nascentRNA-control	DLD1	nascentRNA	control	1	human	paired	SRR14749817	NR	NR	https://zenodo.org/records/12793186/files/DLD1RNASeq_rep1_ctrl.bam	NR	NR	https://zenodo.org/records/12793186/files/DLD1RNASeq_rep1counts_ctrl.txt	https://zenodo.org/records/12793186/files/DLD1RNASeq_rep1countslength_ctrl.txt	NR	NR	DLD1RNASeq_rep1_ctrl.bam	NR	NR	DLD1RNASeq_rep1counts_ctrl.txt	DLD1RNASeq_rep1countslength_ctrl.txt
FALSE	RNA-seq	DLD1nascentRNA-control	DLD1	nascentRNA	control	2	human	paired	SRR14749818	NR	NR	https://zenodo.org/records/12793186/files/DLD1RNASeq_rep2_ctrl.bam	NR	NR	https://zenodo.org/records/12793186/files/DLD1RNASeq_rep2counts_ctrl.txt	https://zenodo.org/records/12793186/files/DLD1RNASeq_rep2countslength_ctrl.txt	NR	NR	DLD1RNASeq_rep2_ctrl.bam	NR	NR	DLD1RNASeq_rep2counts_ctrl.txt	DLD1RNASeq_rep2countslength_ctrl.txt
FALSE	RNA-seq	DLD1nascentRNA-aux	DLD1	nascentRNA	aux	1	human	paired	SRR14749819	NR	NR	https://zenodo.org/records/12793186/files/DLD1RNASeq_rep1_aux.bam	NR	NR	https://zenodo.org/records/12793186/files/DLD1RNASeq_rep1counts_aux.txt	https://zenodo.org/records/12793186/files/DLD1RNASeq_rep1countslength_aux.txt	NR	NR	DLD1RNASeq_rep1_aux.bam	NR	NR	DLD1RNASeq_rep1counts_aux.txt	DLD1RNASeq_rep1countslength_aux.txt
FALSE	RNA-seq	DLD1nascentRNA-aux	DLD1	nascentRNA	aux	2	human	paired	SRR14749820	NR	NR	https://zenodo.org/records/12793186/files/DLD1RNASeq_rep2_aux.bam	NR	NR	https://zenodo.org/records/12793186/files/DLD1RNASeq_rep2counts_aux.txt	https://zenodo.org/records/12793186/files/DLD1RNASeq_rep2countslength_aux.txt	NR	NR	DLD1RNASeq_rep2_aux.bam	NR	NR	DLD1RNASeq_rep2counts_aux.txt	DLD1RNASeq_rep2countslength_aux.txt
FALSE	ChIP-seq	mcoverrpb1-control	DLD1	mcover-RPB1	control	1	human	single	SRR14735528	NR	NR	NR	https://ftp.ncbi.nlm.nih.gov/geo/samples/GSM5359nnn/GSM5359524/suppl/GSM5359524%5FA006850091%5F132688%5FS14%5FL002%5FR1%5F001.nodup%5Fx%5FA006850091%5F132684%5FS12%5FL002%5FR1%5F001.nodup.fc.signal.bigwig	NR	NR	NR	NR	NR	NR	https://zenodo.org/records/12793186/files/RNAPolII_SRX11070611_control.bw	NR	NR	NR
FALSE	ChIP-seq	mcoverrpb1-aux	DLD1	mcover-RPB1	aux	1	human	single	SRR14735530	NR	NR	NR	https://ftp.ncbi.nlm.nih.gov/geo/samples/GSM5359nnn/GSM5359526/suppl/GSM5359526%5FA006850091%5F132694%5FS17%5FL002%5FR1%5F001.nodup%5Fx%5FA006850091%5F132690%5FS15%5FL002%5FR1%5F001.nodup.fc.signal.bigwig	NR	NR	NR	NR	NR	NR	https://zenodo.org/records/12793186/files/RNAPolII_SRX11070613_auxin.bw	NR	NR	NR
FALSE	ChIP-seq	H3K27ac_SRX19148013_peaks	ESC	H3K27ac	WT	1	mouse	paired	SRR23199099	NR	NR	NR	https://zenodo.org/records/12793186/files/H3K27ac_SRX19148013.bw	https://zenodo.org/records/12793186/files/H3K27ac_SRX19148013_peaks_broadPeak.gff	NR	NR	NR	NR	NR	H3K27ac_SRX19148013.bw	H3K27ac_SRX19148013_peaks_broadPeak_peaks.gff	NR	NR
FALSE	ChIP-seq	H3K4me1_SRR5466745_peaks	ESC R1	H3K4me1	WT	1	mouse	single	SRR5466745	NR	NR	NR	NR	https://zenodo.org/records/12793186/files/H3K4me1_SRR5466745_peaks_broadPeak.gff	NR	NR	NR	NR	NR	NR	H3K4me1_SRR5466745_peaks_broadPeak_peaks.gff	NR	NR
FALSE	ChIP-seq	H3K4me3_SRX5382140_peaks	ESC V6.5	H3K4me3	WT	1	mouse	paired	SRR8581420	NR	NR	NR	https://zenodo.org/records/12793186/files/H3K4me3_SRX5382140.bw	https://zenodo.org/records/12793186/files/H3K4me3_SRX5382140_peaks_broadPeak.gff	NR	NR	NR	NR	NR	H3K4me3_SRX5382140.bw	H3K4me3_SRX5382140_peaks_broadPeak_peaks.gff	NR	NR
FALSE	ChIP-seq	H3K27me3_SRR10032683_peaks	ESC AN312	H3K27me3	untreated	1	mouse	single	SRR10032683	NR	NR	NR	NR	https://zenodo.org/records/12793186/files/H3K27me3_SRR10032683_peaks_hiddendomains.gff	NR	NR	NR	NR	NR	H3K27me3_SRR10032683.bw	H3K27me3_SRR10032683_peaks_hiddendomains_peaks.gff	NR	NR
FALSE	ChIP-seq	Suz12_SRR034190_peaks	ESC LF2	Suz12	WT	1	mouse	single	SRR034190	NR	NR	NR	NR	https://zenodo.org/records/12793186/files/Suz12_SRR034190_peaks_broadPeak.gff	NR	NR	NR	NR	NR	NR	Suz12_SRR034190_peaks_broadPeak_peaks.gff	NR	NR
FALSE	ChIP-seq	RING1B_SRR10095137_peaks	ESC E14	RING1B	0h	1	mouse	single	SRR10095137	NR	NR	NR	NR	https://zenodo.org/records/12793186/files/Ring1B_SRR10095137_peaks_narrowPeak.gff	NR	NR	NR	NR	NR	NR	Ring1B_SRR10095137_peaks_narrowPeak_peaks.gff	NR	NR
FALSE	ChIP-seq	H3K9me3_SRR925652_peaks	ESC	H3K9me3	WT	1	mouse	single	SRR925652	NR	NR	NR	NR	https://zenodo.org/records/12793186/files/H3K9me3_SRR925652_peaks_broadPeak.gff	NR	NR	NR	NR	NR	NR	H3K9me3_SRR925652_peaks_broadPeak_peaks.gff	NR	NR
FALSE	ChIP-seq	Ser5P_SRR391050_peaks	ESC OS25	Ser5P	WT	2	mouse	single	SRR391050	NR	NR	NR	NR	https://zenodo.org/records/12793186/files/Ser5P_SRR391050_peaks_broadPeak.gff	NR	NR	NR	NR	NR	NR	Ser5P_SRR391050_peaks_broadPeak_peaks.gff	NR	NR
FALSE	ChIP-seq	Ser2P_SRR391039_peaks	ESC OS25	Ser2P	WT	1	mouse	single	SRR391039	NR	NR	NR	NR	https://zenodo.org/records/12793186/files/Ser2P_SRR391039_peaks_broadPeak.gff	NR	NR	NR	NR	NR	NR	Ser2P_SRR391039_peaks_broadPeak_peaks.gff	NR	NR
FALSE	ATAC-seq	ATAC_SRR5466767_peaks	ESC R1	NR	WT	2	mouse	paired	SRR5466767	NR	NR	NR	NR	https://zenodo.org/records/12793186/files/ATAC_SRR5466767_peaks_narrow.gff	NR	NR	NR	NR	NR	NR	ATAC_SRR5466767_peaks_narrow_peaks.gff	NR	NR
FALSE	ChIP-seq	RNApolymeraseII_SRX10580013	DLD1	RNApolII	WT	2	human	single	SRR14213478-81	NR	NR	NR	https://zenodo.org/records/12793186/files/RNApolymeraseII_SRX10580013.bw	NR	NR	NR	NR	NR	NR	RNApolymeraseII_SRX10580013.bw	NR	NR	NR
